# Supplementary material for: Therapeutic 6-thio-deoxyguanosine inhibits telomere elongation in cancer cells by inducing a non-productive stalled telomerase complex
Source: Nat Commun. 2025 Dec 7;17:6. doi: 10.1038/s41467-025-66534-w (PMC12764492; doi:10.1038/s41467-025-66534-w)
Supplement: Supplementary file 4 — Source Data [file 41467_2025_66534_MOESM4_ESM.xlsx]

## Sheet: Figure 1
	Figure 1c													Figure 1d
		Control						POT1-TPP1						Control
	Repeats	0µM	0.1µM	1µM	10µM	100µM	Repeats	0µM	0.1µM	1µM	10µM	100µM		Concentration (µM)	log(Concentration)	Expt 1	Expt 2	Expt 3
							19	0.672144						0	-2	2.71	2.34	3.11
							18	1.12328	0.571201					0.1	-1	2.49	2.15	2.68
							17	1.52697	1.3269					10	0	1.74	1.44	1.82
							16	1.81455	1.69202					10	1	0.9	0.66	0.65
	15	0.122208	0.523168				15	2.12886	2.04306					100	2	0	0	0
	14	0.876248	1.2154				14	2.36124	2.31396	0.882285
	13	1.4211	1.62328				13	2.58044	2.52084	1.56399				POT1-TPP1
	12	1.79606	1.96263				12	2.74614	2.74423	2.01732				Concentration (µM)	log(Concentration)	Expt 1	Expt 2	Expt 3
	11	2.1303	2.18395				11	2.92152	2.91984	2.3397				0	-2	3.48	4.15	4.71
	10	2.41591	2.44723	0.543482			10	3.09971	3.06847	2.59908				0.1	-1	3.53	4.71	4.15
	9	2.63102	2.70378	1.34083			9	3.26982	3.2443	2.85543				10	0	2.88	4.42	4.42
	8	2.91915	2.96148	1.95453			8	3.42646	3.4238	3.06205				10	1	1.35	1.75	1.75
	7	3.13302	3.19077	2.41687			7	3.57713	3.59736	3.26108				100	2	0	0	0.55
	6	3.3844	3.44146	2.79678			6	3.72522	3.74927	3.43281
	5	3.63414	3.66376	3.15226			5	3.86785	3.89382	3.61802	1.96713
	4	3.83065	3.85349	3.45236	1.6938		4	4.00829	4.02787	3.82043	2.73891
	3	4.01054	4.02093	3.74211	2.75966		3	4.14001	4.16657	3.99865	3.21583
	2	4.20568	4.20373	4.02844	3.35178		2	4.28043	4.30949	4.18428	3.71156
	1	4.39702	4.40179	4.36533	4.06666	3.21969	1	4.42683	4.43958	4.38115	4.05441	3.02912

## Sheet: Figure 2
	Figure 2c: % Primer Extension								Figure 2c: % Full Length Products
	Time (s)	dGTP			6-thio-dGTP				Time (s)	dGTP			6-thio-dGTP
		Expt1	Expt2	Expt3	Expt1	Expt2	Expt3			Expt1	Expt2	Expt3	Expt1	Expt2	Expt3
	0	0	0	0	0	0	0		0	0	0	0	0	0	0
	10	2.623	2.16617	3.40769	3.15497	2.33701	3.67562		10	35.65	34.5366	37.4901	27.54	23.4773	18.5171
	18	4.573	3.94971	5.71322	5.56142	3.66338	5.16347		18	40.21	41.5481	42.3304	34.25	31.2044	27.8816
	24	5.79073	5.50843	7.51735	7.41696	5.20229	7.28409		24	44.9793	44.1469	45.1225	37.0045	32.0916	32.5091
	30	6.988	7.23113	8.79854	8.97089	7.21189	8.63418		30	47.63	44.2759	48.2989	40.09	29.836	34.8141
	36	8.814	8.49822	10.3913	10.697	7.79761	9.96859		36	49.03	46.6245	48.4464	41.57	34.801	35.5588
	43	9.673	9.43595	11.8587	12.3949	9.4283	10.7494		43	49.8	48.0727	48.5638	42.14	34.89	36.9702
	49	11.1757	10.7332	12.7697	13.3883	10.0344	11.6458		49	53.012	48.6653	49.3757	43.4054	37.0147	37.3298
	56	12.0728	11.8948	13.8169	14.1522	11.0957	12.0654		56	54.8654	49.0473	51.668	45.9161	35.6725	39.1976

## Sheet: Figure 3
		Figure 3c: % Primer Extension								Figure 3e: % DNA Bound
		1. GGTTAG	2. GGTTAG	3. GGTTAG	4. GTTAGG	5. GTTAGG	6. GTTAGG	7. GTTAGG		Conc (nM)	GGTTAGGGTTAGGGTTAG			GGTTAGGGTTAGGGTTA(6dgG)
	Exp1	14	6	11	20	9	9.40437	6.9			Expt1	Expt2	Expt3	Expt1	Expt2	Expt3
	Exp2	11.6283	5.1516	8.65596	20.4	10	10.5153	5.8		0	0	0	0.18	0	0	0.39
	Exp3	15	7.89509	16.4688	20.8208	10.3336	10	7.9		5	0.7027	7.61	0.58	1.1	0.288455	1.23
										10	1.91045	24.26	4.38	1.75	0.421676	2.64
										12	14.1718	33.25	10.25	8.73	10.7559	22.97
										14	35.3681	48.17	35.63	24.95	26.5999	33.57
										16	31.4317	54.79	32.05	35.35	34.4871	52.97
										18	49.5	52.98	55.68	45.99	67.7295	55.52
										20	61.304	73.34	53.2	55.01	70.191	60.18

## Sheet: Figure 4
Figure 4 FRET Histograms
4b No dNTPs 0min			4b No dNTPs 30min			4c 10µM dATP, dTTP, dGTP 0min			4c 10µM dATP, dTTP, dGTP 15min			4c 0µM dATP, dTTP, dGTP 30min			4d 10µM dATP, dTTP, 6-thio-GTP 0min			4d 10µM dATP, dTTP, 6-thio-GTP 15min			4D 10µM dATP, dTTP, 6-thio-GTP 30min			4E 10µM dATP, dTTP, dGTP; 100µM 6-thio-GTP 0min			4E 10µM dATP, dTTP, dGTP; 100µM 6-thio-GTP 15min			4E 10µM dATP, dTTP, dGTP; 100µM 6-thio-GTP 30min
Bin Center	Frequency		Bin Center	Frequency		Bin Center	Frequency		Bin Center	Frequency		Bin Center	Frequency		Bin Center	Frequency		Bin Center	Frequency		Bin Center	Frequency		Bin Center	Frequency		Bin Center	Frequency		Bin Center	Frequency
-0.2	0		-0.2	0		-0.2	0		-0.2	0.000214684		-0.2	0		-0.2	0		-0.2	0.000463285		-0.2	0.000290782		-0.2	0		-0.2	0		-0.2	0
-0.16	0		-0.16	0		-0.16	0		-0.16	0.000644053		-0.16	0.000366077		-0.16	0.000151561		-0.16	0.000463285		-0.16	0.000290782		-0.16	0.000132293		-0.16	0.000337952		-0.16	0.00061106
-0.12	0		-0.12	0		-0.12	0		-0.12	0.000644053		-0.12	0.000854179		-0.12	0		-0.12	0.00208478		-0.12	0.00232626		-0.12	0		-0.12	0.00202771		-0.12	0.00061106
-0.08	0.000380228		-0.08	0.000352237		-0.08	0		-0.08	0.00322027		-0.08	0.00231849		-0.08	0.000303122		-0.08	0.00416956		-0.08	0.00407095		-0.08	0		-0.08	0.00101386		-0.08	0.00366636
-0.04	0.00104563		-0.04	0.000704473		-0.04	0		-0.04	0.00998283		-0.04	0.00610128		-0.04	0.000757805		-0.04	0.0125087		-0.04	0.00552486		-0.04	0.00251356		-0.04	0.00473133		-0.04	0.00672166
-1.66533e-16	0.00114068		-1.66533e-16	0.00123283		-1.66533e-16	0.00100014		-1.66533e-16	0.0155646		-1.66533e-16	0.0179378		-1.66533e-16	0.00166717		-1.66533e-16	0.0178365		0	0.00930503		-1.66533e-16	0.0035719		0	0.0192633		0	0.0128323
0.04	0.00161597		0.04	0.0019373		0.04	0.0012859		0.04	0.0154573		0.04	0.0186699		0.04	0.00106093		0.04	0.0159833		0.04	0.0157022		0.04	0.00198439		0.04	0.0108145		0.04	0.010388
0.08	0.00104563		0.08	0.00158507		0.08	0.00242892		0.08	0.0161013		0.08	0.0268456		0.08	0.00287966		0.08	0.0189947		0.08	0.0215179		0.08	0.00489483		0.08	0.0125042		0.08	0.0174152
0.12	0.0019962		0.12	0.00352237		0.12	0.00600086		0.12	0.0187849		0.12	0.0351434		0.12	0.00394059		0.12	0.0233959		0.12	0.0296598		0.12	0.00687922		0.12	0.0121663		0.12	0.0265811
0.16	0.00247148		0.16	0.00440296		0.16	0.00771539		0.16	0.0226492		0.16	0.0446614		0.16	0.00560776		0.16	0.0245541		0.16	0.0276243		0.16	0.00780527		0.16	0.0104765		0.16	0.0296364
0.2	0.00256654		0.2	0.00440296		0.2	0.00642949		0.2	0.0291971		0.2	0.0425869		0.2	0.00772962		0.2	0.025249		0.2	0.0212271		0.2	0.00555629		0.2	0.0162217		0.2	0.0323862
0.24	0.00294677		0.24	0.0047552		0.24	0.00614373		0.24	0.0342422		0.24	0.0540574		0.24	0.00651713		0.24	0.0264072		0.24	0.0258796		0.24	0.00661463		0.24	0.0152078		0.24	0.0345249
0.28	0.00304183		0.28	0.0047552		0.28	0.00728676		0.28	0.0337055		0.28	0.0540574		0.28	0.00697181		0.28	0.0206162		0.28	0.0287874		0.28	0.00661463		0.28	0.0236566		0.28	0.0412466
0.32	0.00237643		0.32	0.00352237		0.32	0.00771539		0.32	0.0418635		0.32	0.0527151		0.32	0.00788118		0.32	0.0192263		0.32	0.0250073		0.32	0.00754068		0.32	0.0294018		0.32	0.0326917
0.36	0.00389734		0.36	0.00457908		0.36	0.00814402		0.36	0.0419708		0.36	0.0546675		0.36	0.00924523		0.36	0.01552		0.36	0.0279151		0.36	0.00648234		0.36	0.0243325		0.36	0.0226092
0.4	0.00475285		0.4	0.00563579		0.4	0.00771539		0.4	0.0537784		0.4	0.061745		0.4	0.0130343		0.4	0.012972		0.4	0.0223902		0.4	0.00926048		0.4	0.0294018		0.4	0.0216926
0.44	0.00807985		0.44	0.010391		0.44	0.011716		0.44	0.0521683		0.44	0.0533252		0.44	0.0166717		0.44	0.0169099		0.44	0.0203548		0.44	0.0127001		0.44	0.0290639		0.44	0.0204705
0.48	0.0135932		0.48	0.0170835		0.48	0.0178597		0.48	0.0532417		0.48	0.0578401		0.48	0.0253107		0.48	0.0176048		0.48	0.0194824		0.48	0.0186533		0.48	0.0294018		0.48	0.0177207
0.52	0.0230989		0.52	0.0294118		0.52	0.0308616		0.52	0.0577501		0.52	0.0521049		0.52	0.0398606		0.52	0.0199212		0.52	0.0209363		0.52	0.0250033		0.52	0.0266982		0.52	0.0223037
0.56	0.0346958		0.56	0.0353998		0.56	0.0500071		0.56	0.0607557		0.56	0.0497865		0.56	0.0531979		0.56	0.0298819		0.56	0.0346031		0.56	0.0435243		0.56	0.0361609		0.56	0.0345249
0.6	0.0640684		0.6	0.0628743		0.6	0.0798686		0.6	0.0620438		0.6	0.0441733		0.6	0.0757805		0.6	0.0398425		0.6	0.0378017		0.6	0.0623098		0.6	0.0540723		0.6	0.040941
0.64	0.0863118		0.64	0.0912293		0.64	0.114445		0.64	0.0631172		0.64	0.0496644		0.64	0.103668		0.64	0.0507297		0.64	0.056121		0.64	0.0961767		0.64	0.0547482		0.64	0.0568286
0.68	0.112643		0.68	0.107432		0.68	0.133876		0.68	0.0600043		0.68	0.0462477		0.68	0.109427		0.68	0.0643966		0.68	0.0607735		0.68	0.12118		0.68	0.0763772		0.68	0.0653834
0.72	0.130228		0.72	0.123987		0.72	0.142306		0.72	0.0587162		0.72	0.0447834		0.72	0.11943		0.72	0.0840862		0.72	0.0866531		0.72	0.134277		0.72	0.0713079		0.72	0.0754659
0.76	0.130798		0.76	0.121874		0.76	0.129733		0.76	0.0536711		0.76	0.042953		0.76	0.111397		0.76	0.0945101		0.76	0.0939227		0.76	0.126736		0.76	0.0838121		0.76	0.0724106
0.8	0.125475		0.8	0.123107		0.8	0.0972996		0.8	0.0429369		0.8	0.0330689		0.8	0.0903304		0.8	0.0917304		0.8	0.0863623		0.8	0.109141		0.8	0.0726597		0.8	0.0827987
0.84	0.0964829		0.84	0.0917577		0.84	0.0658666		0.84	0.0329541		0.84	0.023917		0.84	0.0735071		0.84	0.0891823		0.84	0.0741495		0.84	0.0710411		0.84	0.0743494		0.84	0.0666056
0.88	0.0686312		0.88	0.065516		0.88	0.0367195		0.88	0.0252254		0.88	0.0120805		0.88	0.0494089		0.88	0.0639333		0.88	0.0604827		0.88	0.0492129		0.88	0.0642109		0.88	0.0632447
0.92	0.0412548		0.92	0.0403311		0.92	0.0165738		0.92	0.016316		0.92	0.00866382		0.92	0.0278872		0.92	0.0514246		0.92	0.0369293		0.92	0.0351898		0.92	0.0557621		0.92	0.0436908
0.96	0.0222433		0.96	0.0221909		0.96	0.00714388		0.96	0.0129884		0.96	0.00597926		0.96	0.0216732		0.96	0.0243224		0.96	0.0223902		0.96	0.0164043		0.96	0.0358229		0.96	0.0229148
1	0.0081749		1	0.00845368		1	0.00285755		1	0.00536711		1	0.00219646		1	0.00803274		1	0.0143618		1	0.0157022		1	0.00661463		1	0.0152078		1	0.010388
1.04	0.00370722		1.04	0.00545967		1.04	0.000714388		1.04	0.00289824		1.04	0.000366077		1.04	0.00469839		1.04	0.00532777		1.04	0.00261704		1.04	0.00158751		1.04	0.00675904		1.04	0.00427742
1.08	0.000855513		1.08	0.00140895		1.08	0.000285755		1.08	0.00096608		1.08	0.000122026		1.08	0.00106093		1.08	0.000926569		1.08	0.000872347		1.08	0.000264585		1.08	0.00101386		1.08	0.0030553
1.12	0.000285171		1.12	0.000528355		1.12	0		1.12	0.000536711		1.12	0		1.12	0.000606244		1.12	0.000463285		1.12	0.00145391		1.12	0		1.12	0.000675904		1.12	0.00122212
1.16	9.5057e-05		1.16	0.000176118		1.16	0		1.16	0.000322027		1.16	0		1.16	0.000303122		1.16	0		1.16	0.000290782		1.16	0.000132293		1.16	0		1.16	0.00122212
1.2	0		1.2	0		1.2	0		1.2	0		1.2	0		1.2	0		1.2	0		1.2	0.000581564		1.2	0		1.2	0.000337952		1.2	0.00091659

## Sheet: Figure 5
Figure 5a FRET Traces																Figure 5b FRET Traces Heat Maps
No dNTP				10µM dATP, dTTP, dGTP				10µM dATP, dTTP, 6-thio-GTP				10µM dATP, dTTP, dGTP; 100µM 6-thio-dGTP				No dNTPs
Time				Time				Time				Time				0.843398	0.795203	0.601854	0.792837	0.664822	0.647156	0.641583	0.596678	0.676104	0.828274	0.841561	0.828374	0.50394	0.732812	0.891689	0.476723	0.912898	0.819099	0.51246	0.813431	0.840465	0.735675	0.949866	0.515303	0.85764	0.808534	0.667907	0.709446	0.655133	0.764128	0.747152	0.784314	0.641295	0.734339
0.1	0.576248	0.70704		0.1	0.567231	0.476653		0.1	0.898158	0.846084		0.1	0.651888	0.726044		0.717437	0.744091	0.517662	0.738115	0.812977	0.654372	0.743977	0.658386	0.737019	0.753922	0.92478	0.799002	0.538833	0.822686	0.771402	0.665448	0.918897	0.603685	0.787973	0.642061	0.811862	0.634353	0.76974	0.447781	0.789652	0.83266	0.611357	0.805912	0.729115	0.835212	0.604778	0.722724	0.685808	0.710632
0.2	0.841904	0.704795		0.2	0.344456	0.495922		0.2	0.777001	0.834684		0.2	0.684289	0.727139		0.771592	0.836256	0.711654	0.639599	0.805657	0.663517	0.900011	0.732364	0.703298	0.742281	0.963498	0.854891	0.568696	0.674903	0.777439	0.542214	0.864187	0.653006	0.858126	0.705804	0.866158	0.557157	0.822642	0.532839	0.801619	0.694269	0.629005	0.76462	0.746518	0.812733	0.800059	0.771137	0.836279	0.713633
0.3	0.746587	0.705562		0.3	0.281516	0.507822		0.3	0.841405	0.835174		0.3	0.716368	0.743488		0.821651	0.848384	0.753961	0.804059	0.598957	0.690137	0.794066	0.620928	0.687127	0.775031	0.907769	0.889963	0.618355	0.741488	0.796864	0.757596	0.914187	0.728306	0.675505	0.725466	0.896507	0.677826	0.777756	0.549265	0.766233	0.818985	0.636457	0.646955	0.725428	0.805324	0.419129	0.808319	0.924899	0.674671
0.4	0.763488	0.701836		0.4	0.716528	0.511123		0.4	0.846879	0.845779		0.4	0.804242	0.754636		0.777279	0.815447	0.684284	0.781892	0.792286	0.710667	0.717841	0.684584	0.647351	0.80126	0.836047	0.818539	0.51394	0.717058	0.856004	0.668394	0.851852	0.720659	0.940855	0.733536	0.786369	0.7471	0.685649	0.590192	0.876802	0.757436	0.649283	0.673365	0.57493	0.769378	0.877024	0.904806	0.6955	0.631063
0.5	0.606972	0.703595		0.5	0.473535	0.528887		0.5	0.866977	0.856357		0.5	0.773433	0.745386		0.846125	0.869441	0.692847	0.74979	0.87345	0.717866	0.759352	0.882239	0.676972	0.635091	0.883229	0.77304	0.665118	0.697046	0.800286	0.60305	0.955167	0.659072	0.832998	0.908321	0.85313	0.651555	0.863172	0.720962	0.608789	0.843277	0.762788	0.760965	0.674571	0.776662	0.815233	0.812822	0.953508	0.712053
0.6	0.69357	0.716311		0.6	0.592264	0.514439		0.6	0.777683	0.849002		0.6	0.732614	0.768035		0.7233	0.867104	0.629692	0.705693	0.747274	0.729064	0.775134	0.594606	0.667049	0.62874	0.962595	0.846261	0.502137	0.757268	0.882527	0.578728	0.908608	0.49624	0.832894	0.722455	0.769907	0.740929	0.813661	0.489938	0.677433	0.762043	0.530624	0.881104	0.769337	0.814603	0.780025	0.840002	0.878193	0.625286
0.7	0.710168	0.705157		0.7	0.579225	0.500889		0.7	0.838115	0.853834		0.7	0.841581	0.792366		0.703276	0.88492	0.67836	0.729671	0.837063	0.686492	0.758382	0.457961	0.696527	0.767046	0.794957	0.702168	0.494144	0.694852	0.766867	0.670574	0.990426	0.615798	0.832568	0.928457	0.868152	0.621707	0.894937	0.714269	0.656844	0.820365	0.549152	0.856094	0.578878	0.761668	0.70269	0.667075	0.636275	0.785538
0.8	0.675755	0.710315		0.8	0.534233	0.555653		0.8	0.920015	0.86662		0.8	0.832675	0.803249		0.815055	0.808443	0.689826	0.763487	0.73324	0.729009	0.900834	0.885063	0.70677	0.780947	0.74028	0.776342	0.688067	0.669391	0.818456	0.609952	0.818653	0.691887	0.723919	0.731491	0.822142	0.692591	0.816719	0.430275	0.793868	0.83194	0.769717	0.640216	0.64203	0.837727	0.637282	0.65852	0.838962	0.729333
0.9	0.717663	0.704265		0.9	0.670995	0.541531		0.9	0.940977	0.877907		0.9	0.671381	0.796421		0.825454	0.851412	0.624295	0.740427	0.75064	0.757707	0.69799	0.628053	0.631023	0.799745	0.860934	0.849781	0.511849	0.889367	0.815942	0.72775	0.948506	0.652827	0.802329	0.645181	0.884052	0.581733	0.75784	0.469037	0.820689	0.75635	0.670716	0.697159	0.740993	0.85244	0.655407	0.729824	0.712864	0.577465
1	0.690692	0.717965		1	0.437199	0.552731		1	0.831969	0.864836		1	0.855731	0.792455		0.782089	0.833561	0.753482	0.843557	0.684686	0.672193	0.73279	0.63707	0.743864	0.652552	0.91299	0.919489	0.742449	0.788374	0.748416	0.726967	0.862335	0.776034	0.80537	0.677834	0.885613	0.640449	0.757091	0.392124	0.682431	0.694871	0.748819	0.813363	0.755954	0.802169	0.644362	0.689224	0.770454	0.731695
1.1	0.741518	0.714169		1.1	0.222504	0.563177		1.1	0.820485	0.873665		1.1	0.903267	0.780838		0.759578	0.828403	0.708898	0.715146	0.769767	0.681239	0.803558	0.658745	0.788103	0.608973	0.912532	0.861545	0.607666	0.717709	0.832278	0.700367	0.863475	0.542895	0.682912	0.781736	0.888887	0.745299	0.777473	0.496304	0.732093	0.786049	0.590984	0.68232	0.719835	0.795269	0.695576	0.667502	0.828421	0.727322
1.2	0.793006	0.690512		1.2	0.774393	0.572356		1.2	0.956476	0.871786		1.2	0.814314	0.763882		0.693697	0.874738	0.739494	0.726759	0.728975	0.580711	0.813258	0.608273	0.64351	0.673707	0.789429	0.871154	0.603962	0.762726	0.836089	0.703652	0.907814	0.695531	0.67958	0.791587	0.769637	0.680495	0.808221	0.453035	0.833348	0.755159	0.638441	0.719511	0.613082	0.892276	0.7168	0.685532	0.805751	0.631266
1.3	0.70904	0.674607		1.3	0.589432	0.522181		1.3	0.948466	0.870219		1.3	0.742791	0.755825		0.776161	0.838101	0.66368	0.898234	0.724588	0.772235	0.756997	0.606584	0.750671	0.820253	0.820709	0.812353	0.546907	0.724568	0.70173	0.840679	0.906314	0.743718	0.70103	0.790692	0.772923	0.733888	0.801047	0.29761	0.686591	0.627866	0.684317	0.748796	0.604011	0.851594	0.718707	0.741814	0.623022	0.711308
1.4	0.730274	0.675877		1.4	0.574339	0.514468		1.4	0.749336	0.850644		1.4	0.737737	0.780838		0.784831	0.869406	0.696395	0.86278	0.747909	0.783025	0.751498	0.583872	0.744086	0.671013	0.706061	0.797447	0.622634	0.761847	0.825651	0.710357	0.847961	0.719998	0.518497	0.686291	0.672212	0.613154	0.814658	0.387701	0.830854	0.788066	0.743792	0.801346	0.592194	0.838735	0.643424	0.68038	0.775126	0.744781
1.5	0.659406	0.680411		1.5	0.686278	0.523329		1.5	0.857149	0.856705		1.5	0.628062	0.778168		0.710377	0.76593	0.612269	0.799877	0.750265	0.647671	0.699016	0.663343	0.736513	0.682757	0.704246	0.875262	0.524083	0.761795	0.694358	0.658393	0.735637	0.58144	0.661109	0.653715	0.721068	0.791132	0.804904	0.530571	0.845291	0.747364	0.502283	0.736726	0.742686	0.752892	0.617995	0.726225	0.791994	0.699339
1.6	0.497259	0.67963		1.6	0.661829	0.564743		1.6	0.821199	0.865535		1.6	0.688979	0.756463		0.834542	0.874977	0.686645	0.948557	0.841645	0.795169	0.788652	0.544414	0.820924	0.724289	0.784953	0.736411	0.696833	0.756221	0.84889	0.593762	0.921733	0.747903	0.688663	0.830053	0.651442	0.692911	0.727709	0.367679	0.837201	0.71524	0.485883	0.692449	0.72894	0.792714	0.479944	0.648995	0.854709	0.845665
1.7	0.532604	0.672576		1.7	0.0826608	0.539326		1.7	0.905916	0.844549		1.7	0.760165	0.728246		0.735917	0.828444	0.636873	0.898282	0.723458	0.548911	0.720422	0.482708	0.762672	0.737835	0.769946	0.852152	0.584309	0.692956	0.814468	0.590704	0.884286	0.61746	0.552651	0.698882	0.759195	0.851711	0.754229	0.587199	0.784151	0.855833	0.645745	0.723675	0.708077	0.855163	0.419288	0.726529	0.792482	0.66852
1.8	0.729096	0.657821		1.8	0.601574	0.53686		1.8	0.764802	0.83896		1.8	0.896496	0.718146		0.734772	0.843283	0.784933	0.871515	0.699054	0.713601	0.73395	0.660432	0.700347	0.836501	0.86786	0.728693	0.629978	0.690576	0.794965	0.474485	0.822051	0.782059	0.654732	0.702687	0.773024	0.708428	0.932992	0.832758	0.749817	0.787338	0.689966	0.760688	0.668581	0.788207	0.40914	0.807271	0.674971	0.563638
1.9	0.731495	0.645428		1.9	0.516948	0.542787		1.9	0.886517	0.843499		1.9	0.831701	0.709987		0.688596	0.867832	0.693309	0.734886	0.653467	0.642689	0.796632	0.603837	0.673837	0.736171	0.856161	0.769953	0.63923	0.765547	0.607636	0.592782	0.999689	0.809017	0.648842	0.675805	0.782205	0.760637	0.808284	0.776237	0.730874	0.829986	0.769594	0.751462	0.759669	0.834755	0.725446	0.663925	0.749008	0.511959
2	0.734491	0.656114		2	0.595231	0.536326		2	0.899959	0.850061		2	0.707918	0.7223		0.688533	0.868339	0.758787	0.703824	0.695509	0.59243	0.768772	0.546731	0.704212	0.720371	0.700658	0.785822	0.438508	0.79631	0.909656	0.689664	0.883711	0.657128	0.600821	0.65905	0.795887	0.681846	0.779539	0.407911	0.791751	0.813262	0.632409	0.621375	0.824186	0.785548	0.625398	0.727351	0.650545	0.633861
2.1	0.729522	0.66866		2.1	0.545646	0.549583		2.1	0.767601	0.849862		2.1	0.560363	0.732611		0.843398	0.795203	0.601854	0.792837	0.664822	0.647156	0.641583	0.596678	0.676104	0.828274	0.841561	0.828374	0.50394	0.732812	0.891689	0.476723	0.912898	0.819099	0.51246	0.813431	0.840465	0.735675	0.949866	0.515303	0.85764	0.808534	0.667907	0.709446	0.655133	0.764128	0.747152	0.784314	0.641295	0.734339
2.2	0.576248	0.704353		2.2	0.567231	0.582219		2.2	0.898158	0.84094		2.2	0.651888	0.717795		0.743584	0.870533	0.640824	0.792633	0.653306	0.655701	0.733688	0.70428	0.653195	0.764059	0.823233	0.814541	0.603595	0.693555	0.738305	0.686646	0.845937	0.649979	0.605001	0.828889	0.762518	0.673874	0.925886	0.585826	0.724026	0.817347	0.663675	0.720776	0.672103	0.771383	0.81476	0.718649	0.837642	0.591542
2.3	0.61873	0.713196		2.3	0.627685	0.577949		2.3	0.790188	0.855811		2.3	0.664314	0.701101		0.851638	0.814508	0.590333	0.748109	0.727631	0.644527	0.752403	0.732698	0.702914	0.729843	0.784355	0.788065	0.457519	0.54756	0.763958	0.651012	0.898489	0.692427	0.676732	0.72933	0.776787	0.76267	0.860828	0.427341	0.642445	0.699813	0.6672	0.677186	0.690238	0.716558	0.762353	0.7315	0.788979	0.58228
2.4	0.75558	0.714316		2.4	0.628131	0.578507		2.4	0.916214	0.853451		2.4	0.738873	0.706444		0.770352	0.906016	0.64648	0.794613	0.721441	0.47928	0.807131	0.65551	0.600887	0.723608	0.816677	0.890325	0.530824	0.776814	0.819949	0.721393	0.948074	0.573668	0.660321	0.705657	0.779964	0.565649	0.763578	0.559895	0.702774	0.858258	0.634868	0.767894	0.75297	0.881577	0.61471	0.768677	0.748504	0.723704
2.5	0.610172	0.721847		2.5	0.781143	0.553109		2.5	0.819404	0.844827		2.5	0.781778	0.701784		0.787688	0.821408	0.613393	0.831777	0.752537	0.5144	0.749597	0.637168	0.746749	0.718038	0.835642	0.760678	0.604516	0.739556	0.887732	0.814139	0.857387	0.73152	0.739286	0.771269	0.654476	0.626333	0.798213	0.58058	0.695699	0.777003	0.748576	0.748219	0.626681	0.845721	0.674272	0.761552	0.791892	0.683822
2.6	0.853845	0.722964		2.6	0.376384	0.555686		2.6	0.825615	0.853463		2.6	0.626824	0.730742		0.974574	0.815322	0.862963	0.883857	0.512408	0.608818	0.742791	0.672756	0.791295	0.690546	0.839382	0.771192	0.547767	0.707954	0.82196	0.852266	0.865641	0.541842	0.612875	0.747642	0.690425	0.724576	0.801587	0.60631	0.749068	0.784652	0.754481	0.722496	0.729905	0.756001	0.707494	0.868988	0.696565	0.715122
2.7	0.808681	0.729319		2.7	0.563145	0.539211		2.7	0.898644	0.853904		2.7	0.74625	0.760714		0.901596	0.784796	0.449323	0.85051	0.583461	0.705998	0.833472	0.52208	0.836165	0.643015	0.840376	0.721793	0.524725	0.695519	0.85359	0.577644	0.811591	0.702461	0.70026	0.798158	0.704736	0.570249	0.811845	0.523696	0.707852	0.803541	0.60651	0.663258	0.682727	0.772879	0.640831	0.854259	0.781379	0.812915
2.8	0.741578	0.742826		2.8	0.521969	0.53985		2.8	0.865275	0.861535		2.8	0.879789	0.779789		0.905554	0.854449	-0.0295876	0.901684	0.646986	0.581654	0.801652	0.448307	0.749425	0.673241	0.675429	0.808098	0.64701	0.780129	0.894366	0.594643	1.01485	0.673782	0.556953	0.77603	0.802543	0.739407	0.801154	0.437863	0.812043	0.651518	0.773504	0.768967	0.629522	0.746376	0.646267	0.689431	0.862531	0.54794
2.9	0.802269	0.729835		2.9	0.366643	0.5321		2.9	0.822347	0.857453		2.9	0.665979	0.785877		0.900689	0.912197	0.0995619	0.781707	0.654141	0.743287	0.778654	0.523171	0.724276	0.675015	0.813538	0.726628	0.548742	0.750529	0.787424	0.792797	0.855998	0.720636	0.708361	0.772867	0.788903	0.722096	0.826383	0.574682	0.697743	0.706344	0.678481	0.570115	0.790889	0.839917	0.652022	0.628603	0.807804	0.775501
3	0.739574	0.747859		3	0.568845	0.523209		3	0.845321	0.857536		3	0.820986	0.776084		0.863754	0.740172	0.0281956	0.789783	0.751077	0.654191	0.750814	0.618913	0.606302	0.703696	0.737789	0.804876	0.587646	0.770145	0.734334	0.665857	0.934417	0.691722	0.633696	0.849764	0.724527	0.729746	0.702193	0.497757	0.837412	0.773759	0.654373	0.687367	0.776477	0.727118	0.757866	0.775558	0.772915	0.703746
3.1	0.633443	0.726538		3.1	0.418953	0.539331		3.1	0.90213	0.865021		3.1	0.921635	0.787193		0.694539	0.84025	-0.0508907	0.676031	0.656898	0.739053	0.862892	0.607606	0.699043	0.678683	0.864025	0.723456	0.531597	0.827386	0.773437	0.671821	0.945711	0.519845	0.613833	0.710709	0.773205	0.774767	0.86657	0.513867	0.931975	0.699087	0.677939	0.723589	0.636055	0.81254	0.762998	0.717545	0.769972	0.837376
3.2	0.740291	0.690444		3.2	0.633436	0.556681		3.2	0.858867	0.860071		3.2	0.835988	0.802583		0.752931	0.83234	0.0378538	0.700029	0.731072	0.746272	0.688319	0.550391	0.734647	0.69553	0.742836	0.893189	0.53192	0.533671	0.839362	0.717906	0.859362	0.717984	0.686473	0.758944	0.778666	0.698003	0.700506	0.564493	0.878977	0.629594	0.617762	0.549032	0.798015	0.738606	0.627036	0.668609	0.698767	0.666771
3.3	0.638661	0.667902		3.3	0.558383	0.561718		3.3	0.879478	0.857742		3.3	0.793665	0.804177		0.807484	0.904115	0.0960781	0.764203	0.639102	0.787151	0.813899	0.728607	0.759304	0.661889	0.794133	0.796642	0.615163	0.785919	0.720558	0.639839	0.964996	0.666958	0.711707	0.73703	0.713957	0.670982	0.702301	0.436635	0.796928	0.685316	0.644575	0.710655	0.740831	0.730093	0.715832	0.698917	0.794789	0.557058
3.4	0.772387	0.666896		3.4	0.701122	0.58125		3.4	0.820151	0.862446		3.4	0.693638	0.819555		0.778856	0.889711	0.0283387	0.745551	0.728498	0.71369	0.679187	0.742409	0.778504	0.689463	0.867344	0.797567	0.624704	0.799054	0.640268	0.664684	0.911678	0.748256	0.720575	0.752942	0.762027	0.67387	0.769025	0.589133	0.815403	0.828353	0.75415	0.650984	0.724054	0.861178	0.677004	0.753264	0.69243	0.66401
3.5	0.661955	0.667974		3.5	0.521481	0.589936		3.5	0.892978	0.860269		3.5	0.726804	0.795103		0.728621	0.798599	-0.060672	0.771674	0.782522	0.615317	0.651765	0.791534	0.82338	0.737528	0.856611	0.770289	0.754698	0.890113	0.792224	0.681212	0.924963	0.830046	0.738791	0.831872	0.760534	0.834843	0.915025	0.602737	0.713698	0.794437	0.673098	0.750555	0.624653	0.722826	0.579728	0.80811	0.890742	0.710058
3.6	0.483837	0.662975		3.6	0.719296	0.625809		3.6	0.854091	0.854023		3.6	0.88476	0.756572		0.663591	0.813919	0.0488557	0.790528	0.795802	0.659667	0.724323	0.696176	0.650324	0.709824	0.932819	0.812226	0.658607	0.789167	0.787166	0.724933	0.810901	0.774439	0.493299	0.776274	0.776103	0.711228	0.865366	0.289255	0.759061	0.798781	0.643366	0.492452	0.594333	0.794632	0.768536	0.741683	0.742731	0.649307
3.7	0.538702	0.654455		3.7	0.567302	0.622238		3.7	0.844319	0.844638		3.7	0.894136	0.753754		0.781079	0.802301	-0.0177461	0.704493	0.666689	0.594428	0.64931	0.459559	0.749273	0.746992	0.928827	0.843351	0.636827	0.815264	0.829669	0.618999	0.902061	0.588728	0.839745	0.813652	0.89413	0.75815	0.734983	0.501642	0.862775	0.847747	0.711987	0.677868	0.810641	0.888216	0.793074	0.778855	0.803288	0.765595
3.8	0.793217	0.645614		3.8	0.542435	0.642603		3.8	0.864682	0.8317		3.8	0.804382	0.759521		0.757414	0.81333	-0.0154601	0.699036	0.59414	0.602735	0.795894	0.615359	0.704266	0.718519	0.826106	0.79289	0.62343	0.797329	0.792467	0.728987	0.902878	0.55776	0.692903	0.883993	0.751344	0.718025	0.781744	0.542839	0.83114	0.807221	0.68044	0.622241	0.776489	0.733216	0.556883	0.806053	0.856041	0.634517
3.9	0.749276	0.650014		3.9	0.647018	0.625168		3.9	0.825723	0.835622		3.9	0.600924	0.774502		0.673134	0.91598	0.0101098	0.795699	0.575107	0.627943	0.743894	0.727287	0.818587	0.753123	0.896067	0.810382	0.582914	0.710924	0.791395	0.656418	0.889183	0.641055	0.734163	0.72186	0.775496	0.595364	0.789347	0.573976	0.751444	0.858521	0.709864	0.635227	0.791057	0.66697	0.706616	0.813307	0.755269	0.820812
4	0.588446	0.657746		4	0.741813	0.611981		4	0.845917	0.8371		4	0.574851	0.771325		0.738677	0.858463	0.0968672	0.680326	0.762176	0.735811	0.716311	0.757483	0.619738	0.734761	0.87516	0.795349	0.610993	0.646923	0.870004	0.706442	0.904347	0.663404	0.804149	0.834787	0.787824	0.694847	0.871252	0.417395	0.743232	0.886923	0.631184	0.657805	0.751174	0.748206	0.666829	0.810805	0.643319	0.658087
4.1	0.663615	0.673871		4.1	0.601289	0.599636		4.1	0.774405	0.830833		4.1	0.810628	0.766324		0.7341	0.884615	0.0389932	0.659574	0.756623	0.779989	0.758155	0.717406	0.735537	0.731998	0.923512	0.778419	0.624259	0.716434	0.874534	0.637248	0.907855	0.586139	0.710586	0.727303	0.789312	0.638203	0.799654	0.632493	0.807586	0.70207	0.712328	0.708493	0.734452	0.832763	0.778537	0.741117	0.839211	0.621926
4.2	0.559095	0.700019		4.2	0.741674	0.601516		4.2	0.763036	0.834584		4.2	0.845563	0.75036		0.662962	0.847778	-0.0315635	0.782289	0.699789	0.534846	0.616236	0.650019	0.803388	0.860624	0.839225	0.834254	0.614853	0.845757	0.813599	0.680433	0.842662	0.596745	0.698794	0.6829	0.805839	0.728616	0.79976	0.425985	0.655858	0.846358	0.631131	0.668374	0.850902	0.830348	0.781342	0.772421	0.780812	0.619968
4.3	0.81198	0.699735		4.3	0.544206	0.627957		4.3	0.855448	0.824625		4.3	0.828469	0.744531		0.694908	0.832972	0.00473379	0.779059	0.697712	0.466566	0.775705	0.53542	0.659767	0.644248	0.912439	0.721625	0.609535	0.823367	0.77788	0.377867	0.875105	0.718583	0.654721	0.792154	0.794353	0.595284	0.663416	0.522988	0.820222	0.832553	0.665283	0.676162	0.739013	0.816165	0.698624	0.791078	0.745772	0.668575
4.4	0.731551	0.704327		4.4	0.402792	0.612695		4.4	0.906275	0.821476		4.4	0.698212	0.751497		0.76369	0.905149	-0.00822228	0.788009	0.704926	0.721978	0.762498	0.727268	0.815068	0.701345	1.00007	0.894311	0.613008	0.827155	0.808158	0.637332	0.863486	0.641525	0.742967	0.916289	0.890772	0.726075	0.86421	0.431839	0.807998	0.859313	0.648474	0.684839	0.634881	0.661633	0.749449	0.858701	0.80264	0.634565
4.5	0.628959	0.726426		4.5	0.608196	0.567906		4.5	0.797692	0.823198		4.5	0.839748	0.779005		0.683969	0.818743	-0.0274323	0.791996	0.741715	0.657449	0.926521	0.69559	0.591341	0.590569	0.808025	0.916776	0.640692	0.821066	0.833986	0.788441	0.918761	0.536226	0.654401	0.681302	0.805123	0.631354	0.860386	0.556727	0.631204	0.68016	0.626142	0.369635	0.699515	0.72892	0.77534	0.852224	0.741117	0.692835
4.6	0.774034	0.725003		4.6	0.584224	0.544929		4.6	0.878074	0.827283		4.6	0.750467	0.783365		0.707612	0.731162	-0.0542715	0.793751	0.594761	0.596451	0.73931	0.795038	0.597851	0.768751	0.963717	0.875855	0.662631	0.746986	0.868435	0.664054	0.789236	0.566738	0.837068	0.716443	0.801528	0.759082	0.839096	0.459666	0.790968	0.840637	0.629844	0.643864	0.668501	0.709375	0.744398	0.825338	0.862613	0.712815
4.7	0.790664	0.751763		4.7	0.780396	0.495455		4.7	0.775052	0.843709		4.7	0.75192	0.774421		0.705804	0.932394	0.0315537	0.706015	0.594114	0.558559	0.640626	0.751488	0.725423	0.747701	0.641136	0.870503	0.621712	0.813133	0.775396	0.771105	0.929304	0.638464	0.706119	0.788677	0.715172	0.746797	0.864901	0.456919	0.740714	0.710847	0.786426	0.764865	0.555913	0.7622	0.772923	0.703032	0.761938	0.756435
4.8	0.790596	0.732145		4.8	0.509663	0.474082		4.8	0.79738	0.837927		4.8	0.66361	0.774115		0.704643	0.857509	-0.0352717	0.848898	0.588287	0.680327	0.698796	0.758073	0.62521	0.734714	0.872769	0.835592	0.694901	0.57092	0.747037	0.679777	0.893809	0.567706	0.718675	0.743026	0.752543	0.735232	0.785157	0.437977	0.639316	0.787175	0.672387	0.663969	0.596956	0.746906	0.7659	0.831863	0.774731	0.707334
4.9	0.787341	0.732154		4.9	0.338713	0.485111		4.9	0.861415	0.825087		4.9	0.822432	0.781021		0.71406	0.712505	0.0190899	0.649927	0.67105	0.615774	0.905883	0.80989	0.614768	0.640548	0.663503	0.918871	0.505068	0.667819	0.724956	0.59145	0.828426	0.814656	0.660063	0.793913	0.804307	0.694196	0.823125	0.544368	0.780485	0.651652	0.757967	0.560288	0.807988	0.750689	0.728101	0.706412	0.789356	0.659841
5	0.650808	0.745594		5	0.394494	0.457337		5	0.811177	0.805599		5	0.849868	0.76791		0.786918	0.840359	-0.00130713	0.804731	0.607497	0.637551	0.853962	0.729573	0.682525	0.649395	0.580361	0.750028	0.656465	0.746427	0.814873	0.674582	0.82906	0.82885	0.709162	0.675889	0.916165	0.846828	0.664758	0.498719	0.859814	0.847128	0.724424	0.547229	0.735405	0.729291	0.749864	0.77525	0.716724	0.569444
5.1	0.799937	0.728044		5.1	0.296413	0.431155		5.1	0.910864	0.787904		5.1	0.765063	0.786967		0.89087	0.785512	-0.0105605	0.70733	0.600134	0.643706	0.736556	0.798925	0.744152	0.263222	0.614313	0.753879	0.704139	0.699094	0.777786	0.83607	0.979326	0.768422	0.629286	0.754341	0.754569	0.721309	0.833346	0.567702	0.730898	0.803618	0.634873	0.771567	0.794379	0.792843	0.730009	0.819539	0.716923	0.755079
5.2	0.635418	0.717429		5.2	0.351843	0.377797		5.2	0.803415	0.790841		5.2	0.825714	0.80074		0.876334	0.831927	-0.0299134	0.767076	0.752654	0.622008	0.789465	0.703436	0.818903	0.51683	0.837264	0.807506	0.659421	0.601275	0.726744	0.609881	0.916609	0.769021	0.759707	0.794656	0.870304	0.726794	0.831636	0.468076	0.7748	0.838384	0.745033	0.831102	0.653651	0.88274	0.720825	0.797202	0.691953	0.564641
5.3	0.731631	0.715648		5.3	0.502052	0.355567		5.3	0.790715	0.769837		5.3	0.760364	0.80941		0.640796	0.852771	0.057736	0.81108	0.749711	0.641067	0.619495	0.874406	0.79866	0.108816	0.775192	0.914483	0.642867	0.837852	0.705365	0.661854	0.833029	0.859834	0.612269	0.875558	0.794672	0.734815	0.745513	0.40772	0.674853	0.812026	0.637711	0.713034	0.692783	0.757483	0.750087	0.733257	0.801234	0.713115
5.4	0.749918	0.703914		5.4	0.358235	0.35972		5.4	0.622298	0.736162		5.4	0.721756	0.791657		0.781294	0.911379	0.0110634	0.793269	0.652182	0.636601	0.712053	0.863508	0.656916	0.0510289	0.872602	0.762691	0.673792	0.752502	0.811824	0.663557	0.877507	0.68263	0.545835	0.804602	0.745413	0.581834	0.854822	0.551144	0.789351	0.891633	0.750757	0.648891	0.683843	0.807716	0.800585	0.79289	0.748703	0.659207
5.5	0.616082	0.705214		5.5	0.348589	0.369996		5.5	0.718819	0.732372		5.5	0.921976	0.781493		0.714441	0.843655	-0.0115377	0.729851	0.784545	0.675505	0.735635	0.802653	0.683916	0.292275	0.817333	0.830069	0.559384	0.810823	0.850836	0.734094	0.866868	0.689744	0.700211	0.796192	0.254077	0.639148	0.749115	0.560262	0.840022	0.849	0.538196	0.645513	0.711523	0.791787	0.700926	0.821891	0.785568	0.651266
5.6	0.695133	0.705232		5.6	0.300175	0.396556		5.6	0.801485	0.714265		5.6	0.875881	0.763663		0.702346	0.828537	0.000636472	0.733101	0.633053	0.582028	0.814284	0.822703	0.704552	0.780577	0.86088	0.778633	0.721922	0.785692	0.803092	0.601458	0.884632	0.593081	0.714083	0.824281	-0.0416625	0.621682	0.873204	0.517707	0.822884	0.828754	0.200824	0.666635	0.834677	0.755432	0.790633	0.779984	0.618394	0.74713
5.7	0.77456	0.726572		5.7	0.309585	0.384312		5.7	0.608344	0.707533		5.7	0.741634	0.759575		0.752152	0.80825	0.00914292	0.733489	0.690938	0.746028	0.802421	0.923452	0.573433	0.617564	0.775057	0.82671	0.706644	0.663517	0.868405	0.558325	0.914886	0.424623	0.770957	0.771714	-0.0495092	0.582994	0.798643	0.446611	0.783022	0.832401	0.582998	0.68965	0.628527	0.71827	0.754572	0.722868	0.724143	0.685678
5.8	0.68174	0.721941		5.8	0.376093	0.381473		5.8	0.558341	0.69869		5.8	0.662655	0.767437		0.702956	0.873435	0.0183185	0.771612	0.761705	0.649336	0.795989	0.824296	0.780318	0.79499	0.847285	0.676045	0.658044	0.627034	0.751527	0.71004	0.823085	0.755206	0.790738	0.843093	-0.0486209	0.711188	0.724245	0.607187	0.543322	0.988897	0.640299	0.744395	0.571022	0.544239	0.7859	0.669022	0.887441	0.763066
5.9	0.66251	0.712681		5.9	0.48698	0.403038		5.9	0.777069	0.714549		5.9	0.758397	0.76976		0.780693	0.869757	0.0309559	0.776199	0.601124	0.543575	0.803991	0.810666	0.744428	0.704707	0.864545	0.866148	0.696017	0.661124	0.866902	0.561024	0.9461	0.777833	0.824865	0.752724	0.0576976	0.595077	0.798927	0.396482	0.844627	0.772875	0.497154	0.692595	0.710767	0.831888	0.805443	0.821559	0.883976	0.654561
6	0.8001	0.75663		6	0.535453	0.412066		6	0.747896	0.731356		6	0.604592	0.754504		0.808302	0.916287	0.0577491	0.710828	0.638886	0.630929	0.79943	0.740726	0.671761	0.685723	0.840723	0.773765	0.502791	0.825359	0.799083	0.702548	0.984191	0.617635	0.863261	0.830363	-0.00164225	0.743833	0.876685	0.444423	0.649559	0.836679	0.720368	0.835005	0.722689	0.782861	0.740853	0.77522	0.859798	0.730097
6.1	0.82747	0.770745		6.1	0.241642	0.445745		6.1	0.742829	0.741988		6.1	0.788922	0.742876		0.774131	0.835452	-0.052592	0.713245	0.669962	0.599258	0.719575	0.635456	0.722534	0.594321	0.951176	0.893855	0.678626	0.78792	0.870946	0.749814	0.896921	0.597812	0.758862	0.825269	-0.0155206	0.653354	0.83981	0.596755	0.844246	0.882879	0.597937	0.780587	0.664048	0.82832	0.736282	0.771698	0.83547	0.799213
6.2	0.689952	0.771527		6.2	0.476509	0.433134		6.2	0.711129	0.769959		6.2	0.831124	0.747604		0.724033	0.834618	0.0216702	0.72001	0.161627	0.765354	0.796519	0.665963	0.669212	0.635468	0.903202	0.799084	0.596669	0.681459	0.905761	0.691833	0.828952	0.635968	0.80452	0.679543	0.0640252	0.575796	0.743105	0.396994	0.713552	0.817887	0.756539	0.843394	0.480699	0.829825	0.627407	0.747402	0.714038	0.663232
6.3	0.666586	0.762197		6.3	0.55232	0.422143		6.3	0.765027	0.802928		6.3	0.742657	0.765066		0.670588	0.84697	0.0115894	0.652493	-0.0173579	0.715891	0.726592	0.658611	0.669479	0.700038	0.819555	0.815113	0.669608	0.730924	0.890168	0.573289	0.920018	0.665413	0.783461	0.808146	0.141765	0.671982	0.679462	0.579351	0.835279	0.869229	0.69556	0.719512	0.550753	0.685252	0.675529	0.86308	0.892259	0.655668
6.4	1.01162	0.77419		6.4	0.429833	0.395504		6.4	0.870087	0.803364		6.4	0.784676	0.756237		0.733238	0.870647	-0.0146242	0.916117	0.0180806	0.623185	0.803623	0.574074	0.667867	0.771965	0.952744	0.763476	0.587456	0.7284	0.867852	0.554201	0.812333	0.58826	0.739406	0.766439	0.102471	0.61024	0.872003	0.414339	0.712621	0.816492	0.768455	0.606617	0.658178	0.653533	0.648288	0.82505	0.79617	0.799834
6.5	0.822164	0.748543		6.5	0.603286	0.377182		6.5	0.897165	0.820357		6.5	0.771231	0.775028		0.830575	0.856354	0.0603467	0.846051	0.781639	0.793926	0.719853	0.685352	0.601801	0.740119	0.821258	0.869012	0.494449	0.765599	0.948415	0.710433	0.867963	0.661074	0.784594	0.692769	-0.000874652	0.721105	0.763081	0.397902	0.661074	0.900087	0.672384	0.584885	0.771655	0.823082	0.656826	0.863165	0.78127	0.719226
6.6	0.781607	0.737158		6.6	0.196093	0.380676		6.6	0.860088	0.83079		6.6	0.784184	0.770176		0.766634	0.82318	-0.0320173	0.767636	0.671304	0.671368	0.696272	0.726072	0.695081	0.658312	0.825438	0.77715	0.711209	0.822407	0.891262	0.707255	0.817921	0.634075	0.832867	0.777487	-0.00560769	0.814596	0.875488	0.403535	0.729572	0.776337	0.552231	0.635624	0.773595	0.730204	0.767277	0.742496	0.940129	0.812203
6.7	0.597765	0.743089		6.7	0.277167	0.358758		6.7	0.855066	0.848128		6.7	0.819809	0.768915		0.72486	0.89318	0.00519725	0.635906	0.712547	0.716754	0.854944	0.752051	0.686976	0.786868	0.911038	0.810766	0.619815	0.782811	0.816317	0.694906	0.883139	0.661021	0.853637	0.708217	0.0728773	0.614202	0.78012	0.508508	0.805873	0.827642	0.722875	0.547277	0.866619	0.788916	0.761582	0.891818	0.816375	0.582256
6.8	0.770445	0.737325		6.8	0.247234	0.344658		6.8	0.780987	0.863463		6.8	0.678937	0.776789		0.698511	0.829736	-0.012539	0.73154	0.760873	0.699621	0.8098	0.724143	0.674979	0.672951	0.933179	0.777068	0.657968	0.818432	0.792413	0.576753	0.919699	0.595769	0.656943	0.849831	0.023195	0.633488	0.839328	0.461773	0.793993	0.766821	0.67263	0.599544	0.844512	0.645869	0.711934	0.77199	0.914936	0.673217
6.9	0.569276	0.719682		6.9	0.370554	0.359657		6.9	0.900838	0.864724		6.9	0.773714	0.790394		0.811633	0.845823	0.0546508	0.883711	0.709547	0.693316	0.808742	0.678209	0.642004	0.660989	0.928869	0.804102	0.6912	0.810887	0.815392	0.602118	0.851438	0.69785	0.669043	0.634785	0.0147586	0.642896	0.732078	0.651862	0.798104	0.894977	0.566827	0.685953	0.712969	0.838027	0.733317	0.954827	0.757592	0.674102
7	0.725012	0.688005		7	0.27309	0.33568		7	0.83672	0.852618		7	0.745253	0.782716		0.681563	0.834594	-0.0101131	0.82642	0.823457	0.76046	0.711156	0.804698	0.603549	0.771301	0.890062	0.855992	0.497928	0.637106	0.806647	0.639895	0.821049	0.70635	0.647893	0.767712	0.0414484	0.598645	0.791212	0.419499	0.80446	0.830517	0.626887	0.633243	0.767287	0.802426	0.771172	0.703094	0.868202	0.577942
7.1	0.743332	0.668231		7.1	0.279244	0.347722		7.1	0.867177	0.845193		7.1	0.81977	0.772283		0.7241	0.84404	0.016707	0.899308	0.780626	0.553244	0.657167	0.758689	0.5346	0.671346	0.830653	0.87283	0.693956	0.845454	0.814424	0.607929	0.919867	0.63608	0.657501	0.839226	0.0576833	0.670202	0.840649	0.436026	0.763764	0.824896	0.753359	0.706157	0.851317	0.743275	0.813598	0.824536	0.785709	0.717331
7.2	0.614704	0.676341		7.2	0.425423	0.352189		7.2	0.903037	0.850558		7.2	0.81353	0.772241		0.780522	0.885231	0.00394061	0.734972	0.758288	0.452192	0.759904	0.842087	0.726552	0.697202	0.801333	0.87329	0.750661	0.730779	0.747901	0.742686	0.893757	0.75058	0.73942	0.805862	-0.0216469	0.660198	0.899972	0.678086	0.664926	0.8916	0.699069	0.600274	0.775774	0.737657	0.733935	0.790765	0.894079	0.485064
7.3	0.852836	0.678333		7.3	0.564825	0.358135		7.3	0.881435	0.847236		7.3	0.907118	0.777149		0.665781	0.857473	-0.00648664	0.709303	0.739858	0.669182	0.809698	0.830571	0.742605	0.704269	0.820528	0.814776	0.713507	0.778049	0.798495	0.891605	0.89404	0.645909	0.810634	0.747392	-0.0462614	0.656565	0.811231	0.629147	0.758695	0.854516	0.640506	0.721944	0.681925	0.725452	0.792108	0.913388	0.953306	0.720825
7.4	0.537069	0.690462		7.4	0.387492	0.350574		7.4	0.788212	0.831232		7.4	0.70213	0.766461		0.741353	0.883053	0.0671818	0.703102	0.731637	0.672593	0.757643	0.87687	0.689921	0.555444	0.801246	0.815915	0.610624	0.786025	0.76068	0.642713	0.921753	0.633387	0.662859	0.772049	-0.0106688	0.570412	0.84399	0.667073	0.877111	0.891374	0.569041	0.6993	0.839696	0.805547	0.7908	0.785953	0.76092	0.703086
7.5	0.603639	0.682511		7.5	0.304469	0.362527		7.5	0.793265	0.823719		7.5	0.690285	0.752587		0.79861	0.784136	0.0921856	0.553921	0.820631	0.691081	0.680177	0.722213	0.725128	0.709014	0.646478	0.891337	0.480657	0.661525	0.811958	0.729636	0.955733	0.726944	0.631042	0.743141	0.0118543	0.648814	0.877788	0.793988	0.851615	0.813926	0.563294	0.860398	0.868193	0.74157	0.678911	0.766471	0.73729	0.622849
7.6	0.670754	0.68055		7.6	0.317369	0.379265		7.6	0.903349	0.804534		7.6	0.81943	0.733895		0.670605	0.827559	0.00132973	0.714529	0.694301	0.790528	0.765132	0.828996	0.782483	0.743369	0.809748	0.882982	0.646919	0.766601	0.857318	0.714362	0.923346	0.694747	0.568474	0.860779	0.0194336	0.685209	0.793471	0.57095	0.656693	0.814568	0.665355	0.670359	0.868682	0.791349	0.881815	0.857098	0.735416	0.630183
7.7	0.788375	0.692272		7.7	0.300747	0.374641		7.7	0.751088	0.773691		7.7	0.723106	0.729802		0.62974	0.937049	0.0946751	0.890358	0.702504	0.809268	0.733002	0.774813	0.787475	0.766299	0.810799	0.781243	NaN	0.70603	0.660655	0.698989	0.867635	0.652361	0.80688	0.763814	0.0460684	0.800165	0.793575	0.615682	0.76983	0.754523	0.714927	0.685348	0.779198	0.901996	0.866925	0.751477	0.697802	0.70593
7.8	0.678435	0.661864		7.8	0.302509	0.346376		7.8	0.756805	0.734812		7.8	0.677526	0.705329		0.716452	0.873702	-0.0218745	0.648794	0.701846	0.692181	0.739866	0.826465	0.699715	0.739952	0.885551	0.727564	NaN	0.731967	0.729778	0.635976	0.870607	0.610551	0.713906	0.712247	0.00889824	0.727016	0.758445	0.754131	0.700059	0.868879	0.657069	0.680967	0.858684	0.712013	0.771117	0.769277	0.766493	0.690897
7.9	0.653454	0.695036		7.9	0.380662	0.314337		7.9	0.769108	0.710643		7.9	0.620391	0.714352		0.780587	0.867442	-0.0471199	0.763088	0.75299	0.79585	0.717744	0.923122	0.725771	0.788125	0.894796	0.779305	NaN	0.838103	0.711303	0.633929	0.920197	0.860224	0.817379	0.626574	0.0474751	0.695119	0.809383	0.507981	0.808838	0.721748	0.683916	0.716381	0.711279	0.777802	0.735272	0.811957	0.788833	0.828714
8	0.72568	0.722919		8	0.429888	0.302236		8	0.694509	0.715026		8	0.651539	0.717955		0.688987	0.827743	0.061689	0.768767	0.671335	0.602394	0.706318	0.693832	0.753882	0.695559	0.847703	0.837581	NaN	0.608405	0.770815	0.669166	0.799743	0.730668	0.846195	0.779219	0.0885609	0.65494	0.801638	0.339287	0.726491	0.921003	0.799786	0.530419	0.832487	0.780814	0.802477	0.751532	0.824349	0.759042
8.1	0.720206	0.714965		8.1	0.383811	0.311203		8.1	0.625448	0.707742		8.1	0.776692	0.703743		0.661929	0.926363	-0.00827301	0.79026	0.6979	0.678358	0.726514	0.824215	0.742423	0.636094	0.746543	0.806104	NaN	0.639621	0.6655	0.664415	0.948445	0.585254	0.716879	0.659687	0.00807239	0.700759	0.798324	0.574238	0.68524	0.90431	0.744349	0.481491	0.728883	0.766483	0.656152	0.782697	0.787686	0.822168
8.2	0.579161	0.699699		8.2	0.310439	0.328265		8.2	0.53152	0.720165		8.2	0.686863	0.70811		0.709234	0.829536	0.0492755	0.841593	0.73974	0.806131	0.647738	0.884252	0.606344	0.71545	0.733684	0.882106	NaN	0.776007	0.861777	0.515811	0.85596	0.646329	0.781398	0.801065	0.048126	0.634384	0.867811	0.721339	0.808416	0.884604	0.531381	0.564854	0.895762	0.789626	0.869797	0.74917	0.556531	0.668175
8.3	0.835621	0.718697		8.3	0.0991404	0.326483		8.3	0.570695	0.730175		8.3	0.783337	0.731796		0.685489	0.822792	0.0532065	0.864397	0.750862	0.653227	0.889617	0.753951	0.710344	0.768598	0.688107	0.776189	NaN	0.820943	0.796821	0.681915	0.849731	0.426681	0.811415	0.750263	0.0227222	0.573903	0.775651	0.671325	0.702364	0.919294	0.694302	0.515752	0.813845	0.811651	0.771703	0.8159	0.804951	0.702319
8.4	0.854586	0.745999		8.4	0.195561	0.321393		8.4	0.832711	0.745351		8.4	0.722712	0.763749		0.796413	0.860832	0.0643237	0.823382	0.79353	0.73936	0.806654	0.569225	0.67595	0.816901	0.888074	0.801339	NaN	0.755288	0.792112	0.700596	0.930495	0.0263808	0.735232	0.728307	0.00618365	0.70869	0.891658	0.749382	0.836121	0.94132	0.699613	0.67167	0.65674	0.794531	0.836501	0.726845	0.640857	0.640176
8.5	0.599163	0.755967		8.5	0.39807	0.329709		8.5	0.837794	0.75791		8.5	0.69152	0.774687		0.825378	0.8714	0.0587746	0.734355	0.845087	0.747959	0.716896	0.712413	0.65403	0.710803	0.291113	0.867114	NaN	0.763879	0.710247	0.701766	0.919931	-0.0260226	0.649191	0.744601	-0.0153793	0.682838	0.748716	0.619579	0.791131	1.01309	0.608027	0.650324	0.5789	0.761941	0.673104	0.73283	0.597129	0.772165
8.6	0.650986	0.750546		8.6	0.454303	0.341182		8.6	0.862891	0.755375		8.6	0.762408	0.775733		0.658131	0.797364	0.00285251	0.912384	0.789071	0.692229	0.709419	0.591945	0.770316	0.780492	0.0679405	0.827188	NaN	0.688847	0.771036	0.665182	0.868844	0.104025	0.783615	0.867425	0.115955	0.630741	0.786927	0.677517	0.669787	0.851129	0.76982	0.653583	0.665277	0.756131	0.801132	0.756048	0.847504	0.661896
8.7	0.849412	0.753776		8.7	0.286474	0.344628		8.7	0.846902	0.787062		8.7	0.8907	0.784117		0.761659	0.89555	0.056384	0.797531	0.700214	0.688005	0.706057	0.71876	0.685274	0.692087	0.0623697	0.874523	NaN	0.770865	0.902568	0.689037	0.951186	-0.00874743	0.804506	0.803029	0.0265753	0.677179	0.836519	0.714866	0.687	0.887042	0.618242	0.817819	0.681242	0.700416	0.727853	0.710919	0.877792	0.661754
8.8	0.899174	0.738477		8.8	0.334853	0.389491		8.8	0.905684	0.820633		8.8	0.907972	0.79309		0.811365	0.777369	0.0494449	0.747653	0.72394	0.608592	0.787772	0.642802	0.708198	0.633614	0.0566405	0.757747	NaN	0.870054	0.835303	0.726721	0.88339	-0.0593928	0.778405	0.821331	0.00905975	0.698138	0.774486	0.678673	0.791275	0.760522	0.80132	0.624924	0.709026	0.800539	0.731454	0.676733	0.902218	0.726479
8.9	0.815395	0.707448		8.9	0.504725	0.43434		8.9	0.807548	0.812692		8.9	0.749974	0.800049		0.87691	0.821665	0.00328322	0.757858	0.734399	0.766563	0.817767	0.755611	0.767391	0.728091	0.0342206	0.959634	NaN	0.885696	0.797848	0.684342	0.846682	0.0161816	0.83458	0.714617	0.0766491	0.723502	0.79108	0.676384	0.776487	0.861408	0.653778	0.71059	0.776111	0.729651	0.792633	0.797083	0.741824	0.640337
9	0.671414	0.741805		9	0.487074	0.435009		9	0.602628	0.806397		9	0.786113	0.803823		0.784477	0.850887	0.095923	0.835724	0.785574	0.61577	0.792963	0.675998	0.679681	0.706429	0.0124098	0.739946	NaN	0.811005	0.861579	0.616064	0.961925	-0.00321038	0.743621	0.689219	0.0793741	0.694783	0.82646	0.628971	0.627422	0.935725	0.646086	0.707917	0.632586	0.686402	0.675706	0.775682	0.412833	0.664892
9.1	0.60823	0.754573		9.1	0.341448	0.459522		9.1	0.816703	0.794141		9.1	0.762315	0.813984		0.844474	0.954318	-0.058595	0.73995	0.648101	0.565695	0.721617	0.720596	0.638344	0.697592	0.0435586	0.858184	NaN	0.784559	0.770036	0.730444	0.821027	0.115158	0.72916	0.700092	0.022894	0.690089	0.786267	0.487057	0.796315	0.955688	0.691181	0.646649	0.557287	0.79351	0.660023	0.816644	0.287151	0.641186
9.2	0.697936	0.731451		9.2	0.502909	0.481061		9.2	0.872836	0.790078		9.2	0.864094	0.814481		0.809296	0.883395	0.0316021	0.710876	0.754723	0.502998	0.768148	0.657477	0.754702	0.730339	0.0873539	0.810896	NaN	0.74352	0.800259	0.640193	0.930612	0.0161413	0.805462	0.714177	0.00276359	0.709253	0.764393	0.384743	0.789388	0.931399	0.725344	0.739515	0.664175	0.869201	0.728563	0.805368	0.37031	0.634311
9.3	0.575318	0.710516		9.3	0.599206	0.480719		9.3	0.761244	0.774824		9.3	0.785348	0.799654		0.739847	0.828987	0.00118874	0.693201	0.743694	0.535258	0.540064	0.675416	0.79887	0.90062	0.0373177	0.810596	NaN	0.782688	0.75176	0.667073	0.918971	0.0385154	0.834118	0.710009	0.00979628	0.636029	0.804799	0.467311	0.696536	0.913226	0.70617	0.662193	0.686265	0.825566	0.694187	0.814595	0.328397	0.733311
9.4	0.908377	0.732281		9.4	0.404084	0.460657		9.4	0.781139	0.765975		9.4	0.725486	0.807199		0.869269	0.893625	-0.00540972	0.833135	0.734671	0.619818	0.758497	0.596868	0.76843	0.845209	0.0739792	0.883024	NaN	0.758184	0.75084	0.478075	0.934835	0.0235865	0.635235	0.724472	0.0128712	0.688457	0.801276	0.475615	0.677558	0.94657	0.684447	0.644832	0.665249	0.826345	0.816923	0.792803	0.698552	0.680837
9.5	0.765898	0.738453		9.5	0.674922	0.447401		9.5	0.752582	0.777949		9.5	0.853857	0.811191		0.792011	0.765017	-0.0262713	0.817221	0.795803	0.556117	0.824029	0.633814	0.727573	0.790728	0.00891722	0.838154	NaN	0.770713	0.811046	0.815772	0.920564	-0.0164117	0.761166	0.674876	-0.0408161	0.704266	0.821747	0.533168	0.757485	0.917627	0.661369	0.600851	0.752301	0.754786	0.7319	0.802201	0.747005	0.609886
9.6	0.641315	0.745289		9.6	0.48033	0.437276		9.6	0.810337	0.783408		9.6	0.895168	0.827206		0.741154	0.887302	-0.00140418	0.782517	0.804451	0.721438	0.845485	0.762077	0.859978	0.778669	0.088496	0.799653	NaN	0.709484	0.793286	0.705279	0.823542	0.0850961	0.608157	0.774807	0.0219022	0.634205	0.78187	0.559889	0.718287	0.891156	0.69073	0.700149	0.745233	0.807407	0.666035	0.692811	0.847551	0.681347
9.7	0.710758	0.758423		9.7	0.331771	0.369695		9.7	0.768397	0.772611		9.7	0.774531	0.812546		0.762116	0.85311	-0.0118235	0.856253	0.817483	0.54156	0.71692	0.502638	0.724346	0.715522	0.0443856	0.922509	NaN	0.733969	0.913966	0.632329	0.930013	0.00352653	0.672424	0.766652	-0.0166827	0.606519	0.734078	0.478727	0.664204	0.991646	0.671165	0.446107	0.69701	0.768688	0.825107	0.780753	0.822387	0.714242
9.8	1.01128	0.783259		9.8	0.324173	0.348092		9.8	0.72791	0.767117		9.8	0.81788	0.820391		0.720721	0.801877	0.0867383	0.811592	0.740642	0.625485	0.750295	0.756702	0.830356	0.666346	0.0485902	0.77981	NaN	0.799405	0.761334	0.621473	0.985145	-0.00322195	0.711287	0.791973	0.0767914	0.604733	0.689011	0.394919	0.701915	0.962373	0.726267	0.692385	0.734443	0.837036	0.732706	0.792439	0.710046	0.69189
9.9	0.72696	0.762634		9.9	0.367764	0.354979		9.9	0.71039	0.780009		9.9	0.82204	0.822571		0.724741	0.836127	-0.0151142	0.850898	0.75609	0.567742	0.72795	0.689647	0.772361	0.620126	0.0992139	0.896015	NaN	0.635063	0.74751	0.719887	0.851253	0.0657029	0.786462	0.756079	-0.00111604	0.692983	0.742627	0.519324	0.771066	0.955155	0.720594	0.620148	0.739646	0.72543	0.753562	0.8192	0.660792	0.664327
10	0.669755	0.773776		10	0.250328	0.337345		10	0.86584	0.774076		10	0.906448	0.79721		0.742398	0.8045	0.0219835	0.743873	0.788859	0.671757	0.67649	0.797787	0.595481	0.646007	0.014072	0.764578	NaN	0.663849	0.851639	0.636751	0.94691	-0.0125789	0.670185	0.79162	0.00258398	0.669984	0.859118	0.525669	0.770981	0.942031	0.697558	0.745441	0.842164	0.809642	0.932268	0.778592	0.84182	0.559066
10.1	0.816141	0.789067		10.1	-0.105318	0.346534		10.1	0.775662	0.785185		10.1	0.732157	0.784748		0.768159	0.858482	-0.0158232	0.721722	0.722722	0.641945	0.768024	0.780522	0.708378	0.65372	0.0498037	0.786568	NaN	0.769366	0.762784	0.580741	0.87803	0.0302704	0.613214	0.884091	-0.0121678	0.646008	0.875287	0.406593	0.809128	0.923519	0.64271	0.619157	0.664652	0.689311	0.785309	0.747207	0.828783	0.619331
10.2	0.798841	0.792789		10.2	0.404774	0.351344		10.2	0.711795	0.790484		10.2	0.855953	0.773943		0.767038	0.873178	-0.0188674	0.738009	0.75796	0.785304	0.717116	0.695904	0.625741	0.65213	0.0409846	0.858856	NaN	0.772971	0.841764	0.549804	0.93899	-0.00074948	0.583137	0.767063	0.0685417	0.687513	0.687675	0.423209	0.751952	0.941952	0.643035	0.534776	0.605529	0.793385	0.641536	0.747211	0.693468	0.651787
10.3	0.722757	0.750899		10.3	0.466072	0.35936		10.3	0.897166	0.803666		10.3	0.745103	0.766298		0.720666	0.78036	-0.0123915	0.697375	0.820742	0.702402	0.801158	0.689635	0.674135	0.651232	0.0451121	0.775762	NaN	0.76724	0.834517	0.739102	0.918549	0.0582012	0.811754	0.774134	0.091712	0.679649	0.802293	0.499908	0.777778	0.915977	0.6666	0.645587	0.69017	0.753405	0.677201	0.803765	0.778149	0.621949
10.4	0.866173	0.770279		10.4	0.516215	0.36494		10.4	0.699185	0.809234		10.4	0.62561	0.74459		0.871982	0.836544	0.00468188	0.582336	0.846506	0.75583	0.826605	0.691902	0.680441	0.731403	-0.0217912	0.835057	NaN	0.832414	0.879027	0.731957	0.90814	-0.0120063	0.764711	0.783521	-0.0131102	0.750236	0.866687	0.393739	0.683359	0.916363	0.665982	0.602174	0.72901	0.853325	0.665528	0.753122	0.755156	0.680102
10.5	0.778937	0.784814		10.5	0.563029	0.385487		10.5	0.910324	0.793481		10.5	0.783006	0.723945		0.817394	0.88802	-0.0208017	0.777406	0.756842	0.685776	0.701532	0.743759	0.668611	0.701441	0.168685	0.823487	NaN	0.794133	0.771571	0.743109	0.938231	-0.0187042	0.713249	0.700957	-0.0314997	0.740942	0.8854	0.395593	0.692605	0.760579	0.606242	0.586437	0.801267	0.747229	0.612845	0.736483	0.589291	0.604699
10.6	0.744253	0.77541		10.6	0.375057	0.455075		10.6	0.816083	0.792901		10.6	0.677286	0.724117		0.835208	0.831997	0.102008	0.752107	0.761691	0.635852	0.616207	0.592882	0.635523	0.818949	0.0466009	0.869883	NaN	0.709275	0.76975	0.637482	0.888131	0.0100444	0.635568	0.748997	0.0738026	0.685587	0.77327	0.583483	0.666989	0.962849	0.644037	0.574553	0.712892	0.608909	0.739838	0.72316	0.61836	0.749493
10.7	0.634274	0.765327		10.7	0.396315	0.453415		10.7	0.84655	0.80596		10.7	0.749082	0.711799		0.748724	0.851509	0.0423522	0.54654	0.648388	0.76056	0.721956	0.609437	0.748036	0.834445	0.0664439	0.768182	NaN	0.827151	0.725415	0.773941	1.00427	0.00552119	0.695864	0.885674	0.0535845	0.770881	0.704291	0.483749	0.818157	0.94769	0.675055	0.482159	0.567503	0.714849	0.799855	0.770106	0.787224	0.720619
10.8	0.901382	0.75304		10.8	0.417987	0.460162		10.8	0.760502	0.785879		10.8	0.62666	0.721164		0.710972	0.842746	0.0869432	0.70709	0.78252	0.745937	0.808503	0.644024	0.621855	0.693587	0.0545548	0.867099	NaN	0.820588	0.804415	0.736146	0.960367	0.0157503	0.292966	0.810288	-0.0305208	0.644647	0.676554	0.405643	0.719641	0.94824	0.77757	0.659671	0.764785	0.757939	0.817659	0.773794	0.676557	0.646943
10.9	0.800571	0.717664		10.9	0.435256	0.433306		10.9	0.724064	0.805772		10.9	0.720648	0.740153		0.759517	0.830532	0.0227482	0.65129	0.687728	0.706638	0.649012	0.610991	0.760807	0.728042	0.0517237	0.864171	NaN	0.674897	0.850347	0.60344	0.946057	-0.0156341	0.109831	0.768045	-0.0273482	0.72327	0.822536	0.467555	0.657862	0.923165	0.771783	0.626479	0.663976	0.880533	0.778307	0.896046	0.648037	0.836281
11	0.731503	0.705474		11	0.520974	0.404195		11	0.770436	0.79326		11	0.733702	0.74409		0.699809	0.826485	-0.0254981	0.676757	0.757016	0.715593	0.801078	0.654432	0.724422	0.69547	0.0442029	0.859772	NaN	0.8401	0.71108	0.758136	0.97768	0.159478	0.348388	0.819733	-0.0305175	0.65137	0.714244	0.496825	0.811135	0.90682	0.732051	0.589884	0.638462	0.817741	0.765254	0.77651	0.695683	0.713507
11.1	0.708089	0.712477		11.1	0.389831	0.390848		11.1	0.829331	0.775755		11.1	0.74509	0.769763		0.723521	0.830114	-0.00417053	0.731322	0.84714	0.721097	0.83502	0.672965	0.818084	0.632574	0.06099	0.899699	NaN	0.750366	0.798248	0.739473	0.875681	-0.00470075	0.211767	0.67225	-0.0188667	0.703374	0.756172	0.41572	0.804768	0.88004	0.665693	0.597138	0.750719	0.776742	0.662705	0.695595	0.706886	0.503031
11.2	0.612176	0.714559		11.2	0.526795	0.38483		11.2	0.716432	0.75224		11.2	0.829392	0.774598		0.86017	0.867735	-0.00991667	0.870453	0.721069	0.633974	0.678621	0.654664	0.842335	0.753239	0.0317394	0.868419	NaN	0.78922	0.688705	0.602496	0.88767	-0.0287641	0.305585	0.858012	0.0508241	0.662807	0.708719	0.472218	0.871747	0.936628	0.680459	0.629122	0.707543	0.85012	0.799852	0.701503	0.80305	0.609815
11.3	0.547791	0.691609		11.3	0.274509	0.403314		11.3	0.878229	0.754192		11.3	0.796513	0.775918		0.736694	0.804942	-0.0436084	0.742737	0.774821	0.786217	0.619263	0.55075	0.721057	0.918961	0.0580737	0.87806	NaN	0.845407	0.770697	0.56228	0.902585	0.109168	0.301888	0.815168	-0.105168	0.744036	0.847779	0.544307	0.838921	0.897649	0.587591	0.55851	0.712763	0.751822	0.818206	0.736482	0.921569	0.780796
11.4	0.669223	0.690133		11.4	0.301026	0.400585		11.4	0.797717	0.745148		11.4	0.818438	0.771397		0.747001	0.780664	0.0504766	0.805131	0.747062	0.822658	0.819312	0.724105	0.712724	0.769741	0.0530728	0.90128	NaN	0.7714	0.81447	0.589483	0.901264	0.0727436	0.282474	0.729485	0.13994	0.700523	0.858554	0.572263	0.83078	0.93696	0.789208	0.689446	0.830668	0.777139	0.777909	0.669829	0.869766	0.741245
11.5	0.807284	0.696241		11.5	0.25494	0.390357		11.5	0.658532	0.751041		11.5	0.908344	0.790126		0.846225	0.880281	0.0282638	0.76163	0.713307	0.731519	0.756011	0.672259	0.699446	0.595189	0.0148727	0.805249	NaN	0.838608	0.761978	0.49548	0.853231	0.1051	0.176115	0.885938	0.0588279	0.733871	0.713901	0.438814	0.697909	0.807397	0.751368	0.54028	0.695888	0.841686	0.700027	0.806152	0.880472	0.610292
11.6	0.653009	0.716321		11.6	0.342152	0.367379		11.6	0.634916	0.755507		11.6	0.792599	0.785789		0.94318	0.798688	-0.0731472	0.735786	0.75213	0.714369	0.721742	0.625488	0.772138	0.392979	0.0339189	0.759011	NaN	0.789146	0.85581	0.688437	0.860179	-0.0760754	0.242685	0.883812	-0.0383527	0.555051	0.841402	0.613024	0.837594	0.863044	0.655575	0.601241	0.803576	0.813229	0.748189	0.72353	0.814024	0.757079
11.7	0.694834	0.739146		11.7	0.584342	0.350078		11.7	0.778072	0.770657		11.7	0.638535	0.789541		0.887346	0.905282	-0.0126491	0.729466	0.747845	0.71208	0.653266	0.72144	0.65002	0.417284	-0.0313611	0.831607	NaN	0.824111	0.850942	0.583277	0.892379	0.0736339	0.300735	0.784633	0.0102789	0.665892	0.763046	0.81702	0.669725	0.938898	0.670349	0.562115	0.751374	0.941958	0.651299	0.673625	0.857873	0.667704
11.8	0.787285	0.76422		11.8	0.410695	0.357505		11.8	0.642666	0.772785		11.8	0.679964	0.794568		0.743763	0.893445	0.0181176	0.670102	0.715389	0.616654	0.808614	0.659505	0.693912	0.241392	0.00733794	0.833289	NaN	0.931013	0.793099	0.692353	0.934428	0.0346706	0.317235	0.853126	0.0353099	0.58662	0.836031	0.749247	0.678506	0.923574	0.723856	0.664198	0.70347	0.816348	0.588813	0.849742	0.648281	0.698349
11.9	0.78648	0.750763		11.9	0.428924	0.37558		11.9	0.823471	0.773676		11.9	0.902258	0.787814		0.694806	0.802095	0.0589551	0.840696	0.733851	0.590899	0.775538	0.769808	0.704518	0.713382	0.0299816	0.823304	NaN	0.785183	0.76516	0.673595	0.925985	-0.0335477	0.557637	0.706745	0.077203	0.641961	0.804417	0.754884	0.749339	0.920377	0.734334	0.614987	0.781297	0.754881	0.698501	0.763695	0.635585	0.79807
12	0.888812	0.749081		12	0.183025	0.388966		12	0.869528	0.799743		12	0.706054	0.766651		0.752553	0.785795	0.00964568	0.857872	0.776822	0.534653	0.707666	0.766028	0.610868	0.782275	0.0385565	0.764183	NaN	0.820893	0.815185	0.544047	0.911557	-0.0031057	0.749861	0.865449	0.0092081	0.715631	0.772403	0.594232	0.728254	0.912767	0.708169	0.607463	0.687709	0.844094	0.80592	0.725325	0.449624	0.84299
12.1	0.817596	0.743944		12.1	0.371092	0.396717		12.1	0.852777	0.826635		12.1	0.86316	0.770503		0.677892	0.762734	0.0502998	0.668047	0.695788	0.711008	0.617403	0.655942	0.69325	0.726906	0.0308001	0.808858	NaN	0.718821	0.801115	0.750417	0.903284	0.00779047	0.672587	0.813165	-0.0162026	0.772686	0.78615	0.640413	0.749952	0.891636	0.698939	0.464334	0.664014	0.760648	0.723033	0.612301	0.546613	0.721139
12.2	0.773457	0.742838		12.2	0.341347	0.373499		12.2	0.897384	0.832673		12.2	0.84176	0.777522		0.716742	0.79811	-0.0039323	0.807313	0.758691	0.623181	0.717115	0.778201	0.707948	0.720477	-0.00590914	0.855604	NaN	0.861112	0.887018	0.751041	0.732583	-0.00741939	0.639711	0.716358	0.0337568	0.627076	0.743459	0.773273	0.771553	0.83673	0.579692	0.583987	0.518963	0.67137	0.738246	0.784598	0.775754	0.639551
12.3	0.548114	0.741044		12.3	0.4637	0.365316		12.3	0.805739	0.855401		12.3	0.757649	0.769955		0.7563	0.853746	0.0352352	0.845001	0.718459	0.738124	0.650058	0.767075	0.72839	0.774558	0.0379523	0.773789	NaN	0.770708	0.825515	0.765288	0.855885	0.0173496	0.683459	0.733995	-0.0308953	0.720877	0.804965	0.562349	0.782491	0.849658	0.764173	0.609713	0.707405	0.745798	0.684235	0.834048	0.894558	0.678619
12.4	0.792138	0.735874		12.4	0.375416	0.363818		12.4	0.893136	0.860681		12.4	0.717881	0.751809		0.733528	0.806078	-0.0149205	0.803194	0.73283	0.718061	0.751677	0.643703	0.767383	0.784922	0.0954055	0.809474	NaN	0.820925	0.851601	0.698191	0.850631	0.0636126	0.703292	0.694855	0.0131909	0.730329	0.762735	0.456347	0.826634	0.891785	0.624024	0.584524	0.801275	0.737245	0.798394	0.806458	0.885879	0.804455
12.5	0.606776	0.694696		12.5	0.411915	0.358123		12.5	0.876937	0.865439		12.5	0.827266	0.764066		0.775304	0.885682	-0.00650385	0.757714	0.800907	0.662827	0.642248	0.740642	0.735633	0.738213	0.0397302	0.821282	NaN	0.815005	0.902526	0.738407	0.844733	-0.0292103	0.772901	0.775987	0.0156545	0.603786	0.882829	0.527662	0.796941	0.793785	0.593598	0.543612	0.706457	0.749819	0.793152	0.713348	0.86675	0.630531
12.6	0.684886	0.682009		12.6	0.37538	0.357203		12.6	0.832415	0.869111		12.6	0.701709	0.77023		0.885938	0.815504	0.0389014	0.743724	0.680431	0.610395	0.792202	0.742578	0.667069	0.79744	0.0580347	0.817111	NaN	0.827358	0.853859	0.606495	0.882713	0.0789071	0.768317	0.695146	-0.0027601	0.615924	0.766615	0.540771	0.769921	0.62958	0.771456	0.542863	0.675668	0.867674	0.640859	0.805932	0.777892	0.583163
12.7	0.771137	0.673191		12.7	0.337048	0.388484		12.7	0.847217	0.869452		12.7	0.611857	0.761918		0.767441	0.881098	-0.0571765	0.824218	0.713467	0.781585	0.807824	0.818432	0.786824	0.760009	0.048045	0.750256	NaN	0.868583	0.783037	0.675581	0.953638	0.1085	0.826193	0.724519	0.164121	0.638358	0.906546	0.542874	0.745994	0.731056	0.666702	0.554759	0.751754	0.77996	0.548936	0.770915	0.749335	0.722453
12.8	0.739954	0.709409		12.8	0.415443	0.368085		12.8	0.870996	0.861135		12.8	0.738947	0.766592		0.735166	0.885789	0.0235317	0.753681	0.63332	0.648726	0.763403	0.615447	0.739507	0.782288	0.0309896	0.764076	NaN	0.758057	0.502058	0.668288	0.856562	0.115345	0.81927	0.745386	0.0740561	0.67791	0.65014	0.492405	0.694027	0.819468	0.522625	0.657977	0.720844	0.693941	0.627899	0.737409	0.674625	0.707483
12.9	0.518202	0.692659		12.9	0.131767	0.359486		12.9	0.912351	0.848296		12.9	0.816366	0.767405		0.766047	0.838997	0.0227425	0.79121	0.767363	0.611352	0.834792	0.751128	0.764586	0.788877	0.0590417	0.802943	NaN	0.842891	0.526681	0.717622	0.935994	-0.0691933	0.805663	0.704367	-0.0294749	0.739345	0.755812	0.502408	0.732911	0.850712	0.716126	0.640721	0.758107	0.704185	0.659156	0.795913	0.779188	0.876219
13	0.703422	0.707801		13	0.362815	0.379359		13	0.885821	0.844184		13	0.918632	0.750974		0.804824	0.828693	-0.0200123	0.742679	0.771336	0.583833	0.708737	0.735758	0.722604	0.80524	0.00993409	0.680596	NaN	0.776558	0.328894	0.5374	0.897979	0.0198211	0.842829	0.734117	0.0539965	0.792891	0.941854	0.568325	0.717817	0.94092	0.63378	0.596396	0.665184	0.717603	0.80537	0.724931	0.757573	0.653742
13.1	0.694088	0.710499		13.1	0.622871	0.3826		13.1	0.900458	0.838286		13.1	0.76696	0.757625		0.680819	0.888856	-0.0319642	0.763077	0.606676	0.536709	0.787534	0.859585	0.639893	0.882726	0.0676738	0.764786	NaN	0.799088	0.418928	0.690633	0.918962	0.0051686	0.893384	0.531652	-0.00812079	NaN	0.870335	0.504077	0.769752	0.9805	0.713874	0.682092	0.714536	0.80402	0.651633	0.762664	0.784886	0.678825
13.2	0.874082	0.702312		13.2	0.280114	0.385384		13.2	0.730884	0.824355		13.2	0.799708	0.785516		0.746585	0.895447	-0.00300766	0.733454	0.785556	0.694463	0.816255	0.770604	0.686972	0.838885	-0.0623797	0.856448	NaN	0.891416	0.335503	0.628163	0.94435	0.0263496	0.773396	0.809312	0.0321854	0.748633	0.811719	0.537006	0.761592	0.747128	0.672094	0.685112	0.843377	0.873306	0.700268	0.72193	0.83084	0.669759
13.3	0.641388	0.674917		13.3	0.29802	0.370936		13.3	0.777585	0.803593		13.3	0.725202	0.788039		0.72797	0.843615	0.0355354	0.852905	0.796194	0.678429	0.783956	0.745428	0.756998	0.62248	-0.00124431	0.848887	NaN	0.703807	0.655537	0.62493	0.81214	-0.00214283	0.845534	0.656602	0.0332783	0.659819	0.809169	0.638148	0.769375	0.934286	0.697224	0.498983	0.773641	0.658268	0.669901	0.775842	0.849242	0.757033
13.4	0.743048	0.695943		13.4	0.590777	0.401427		13.4	0.839927	0.791289		13.4	0.679388	0.776493		0.676386	0.79633	0.0343348	0.858773	0.767231	0.650489	0.764786	0.810898	0.712957	0.599638	0.032473	0.848976	NaN	0.813274	0.81349	0.64245	0.884603	0.0415944	0.722345	0.814576	0.0627622	0.737178	0.705151	0.528323	0.741933	0.943008	0.474824	0.537075	0.826729	0.837407	0.724682	0.773884	0.806006	0.67538
13.5	0.709172	0.706802		13.5	0.404542	0.358752		13.5	0.779333	0.794256		13.5	0.761563	0.751515		0.749138	0.844464	0.0290964	0.858826	0.640578	0.648152	0.742797	0.789937	0.708015	0.798346	0.0151558	0.8199	NaN	0.666281	0.882742	0.603874	0.981121	0.0265396	0.815114	0.795121	0.0842309	0.639193	0.847648	0.580235	0.781331	0.956603	0.623802	0.665282	0.722998	0.649524	0.765034	0.714228	0.737654	0.706067
13.6	0.697456	0.691206		13.6	0.36211	0.330382		13.6	0.72184	0.792682		13.6	0.862879	0.763827		0.754227	0.827947	0.0284525	0.717452	0.613081	0.746485	0.676146	0.79642	0.552515	0.736211	0.00774689	0.839856	NaN	0.938932	0.814616	0.579414	0.941256	0.0458507	0.942908	0.776577	-0.00727875	0.700508	0.826958	0.736335	0.787268	0.837374	0.812882	0.677019	0.822938	0.703697	0.608681	0.802423	0.929159	0.65715
13.7	0.493398	0.663218		13.7	0.285411	0.350592		13.7	0.684139	0.800136		13.7	0.761649	0.776563		0.636672	0.836343	-0.00471761	0.745357	0.873578	0.583847	0.732036	0.862032	0.723958	0.72006	-0.0170668	0.845747	NaN	0.78648	0.790187	0.633467	0.92073	0.0461783	0.740733	0.673465	0.0873325	0.676312	0.835086	0.704511	0.868063	0.846274	0.725561	0.551611	0.580044	0.864334	0.720498	0.692287	0.712317	0.68436
13.8	0.707436	0.671107		13.8	0.406182	0.362966		13.8	0.801618	0.80993		13.8	0.71246	0.788226		0.719283	0.737487	0.0279894	0.810401	0.7135	0.510226	0.714112	0.597913	0.772704	0.769809	0.0271584	0.898761	NaN	0.829939	0.756954	0.597517	0.836635	0.000761497	0.883624	0.687608	0.058205	0.733397	0.865419	0.774918	0.784587	0.920481	0.667825	0.689658	0.547302	0.865264	0.591737	0.528127	0.843309	0.546114
13.9	0.801152	0.683356		13.9	-0.0212558	0.347421		13.9	0.912522	0.814378		13.9	0.693824	0.807016		0.671563	0.839885	0.0173291	0.790619	0.74184	0.598146	0.785651	0.651826	0.721735	0.721857	0.0844803	0.89582	NaN	0.915108	0.737132	0.629246	0.921491	-0.0192346	0.78885	0.753978	0.0479031	0.644986	0.750931	0.724337	0.753713	0.955839	0.434097	0.70051	0.686284	0.763131	0.68446	0.742223	0.726273	0.755445
14	0.553719	0.670664		14	0.367537	0.367526		14	0.886288	0.822785		14	0.877772	0.807249		0.722946	0.881917	-0.0209742	0.900415	0.815412	0.665532	0.715198	0.645903	0.773767	0.828768	0.0390747	0.815375	NaN	0.86353	0.785078	0.684106	0.920353	0.0208794	0.838279	0.743632	0.0437234	0.724716	0.612726	0.610462	0.84432	0.867982	0.247249	0.538289	0.768064	0.719118	0.691898	0.808584	0.833333	0.608655
14.1	0.62219	0.682421		14.1	0.462005	0.397343		14.1	0.797973	0.834422		14.1	0.914326	0.802799		0.823441	0.5652	-0.0104829	0.788014	0.694937	0.598751	0.718193	0.623824	0.759962	0.760698	0.032945	0.85656	NaN	0.734013	0.817222	0.555571	0.93292	0.0024163	0.740585	0.777524	0.0647748	0.604094	0.837776	0.490651	0.753759	0.905858	0.643109	0.563919	0.713421	0.822906	0.776423	0.687675	0.786003	0.715763
14.2	0.712396	0.694394		14.2	0.40939	0.403182		14.2	0.865732	0.836405		14.2	0.830173	0.810199		0.784862	0.780885	0.00987152	0.84932	0.689328	0.619325	0.816366	0.602894	0.705864	0.598473	0.0165139	0.822475	NaN	0.806781	0.702629	0.756574	0.967666	0.00460955	0.809679	0.653528	0.0746646	0.669675	0.679877	0.698939	0.80171	0.767874	0.648809	0.665869	0.732494	0.843006	0.782274	0.727822	0.773096	0.758593
14.3	0.853286	0.677968		14.3	0.45087	0.417672		14.3	0.879959	0.846275		14.3	0.848498	0.805942		0.725755	0.888658	-0.000183903	0.712557	0.766734	0.640872	0.810941	0.579617	0.827174	0.761321	0.0327862	0.879328	NaN	0.726568	0.817221	0.735558	0.983161	0.012545	0.802232	0.74316	-0.0441461	0.759988	0.826933	0.417937	0.747732	0.934596	0.695278	0.659693	0.621396	0.393435	0.623124	0.872077	0.776555	0.726454
14.4	0.594944	0.663652		14.4	0.585481	0.466259		14.4	0.854994	0.821828		14.4	0.763664	0.811835		0.736001	0.831279	0.0395809	0.818331	0.842509	0.659685	0.765181	0.486577	0.780801	0.830643	-0.0100306	0.869074	NaN	0.729596	0.935527	0.728407	0.930669	0.0691072	0.59077	0.917101	0.0268418	0.730782	0.861997	0.452312	0.777889	0.986177	0.530556	0.646246	0.605169	0.0138676	0.847727	0.696226	0.715956	0.566133
14.5	0.803272	0.678248		14.5	0.630467	0.478213		14.5	0.826574	0.79462		14.5	0.822828	0.805799		0.681675	0.770509	-0.0246965	0.796403	0.805586	0.65598	0.70977	0.442087	0.657367	0.777787	-0.000326128	0.836289	NaN	0.760559	0.881901	0.596733	0.873239	0.0741842	0.722447	0.700689	0.0155683	0.701957	0.801895	0.46293	0.731667	0.911289	0.744919	0.683242	0.745526	0.354581	0.716825	0.749634	0.65352	0.662264
14.6	0.601151	0.686544		14.6	0.33796	0.452786		14.6	0.701983	0.788133		14.6	0.828244	0.778666		0.761535	0.833204	0.0719899	0.849458	0.709449	0.757286	0.785464	0.541355	0.688045	0.750341	0.0179163	0.853832	NaN	0.820404	0.758375	0.688218	0.818939	-0.00305237	0.774705	0.659099	-0.0061933	0.675568	0.862704	0.621873	0.795229	1.04652	0.67063	0.596777	0.673036	0.517922	0.688369	0.717931	0.721897	0.605935
14.7	0.559606	0.688975		14.7	0.536596	0.444794		14.7	0.890449	0.77064		14.7	0.674151	0.761834		0.91715	0.833856	0.0065404	0.905762	0.698598	0.560382	0.764502	0.650919	0.734486	0.798346	0.00325853	0.796172	NaN	0.926333	0.745816	0.705439	0.759255	0.0405005	0.566361	0.720784	-0.0270351	0.67155	0.700999	0.281685	0.792319	0.932164	0.723013	0.492942	0.731581	-0.106946	0.658825	0.685537	0.717655	0.792266
14.8	0.672306	0.659959		14.8	0.416029	0.437025		14.8	0.692499	0.754842		14.8	0.746861	0.758267		0.764131	0.890153	0.0129526	0.765257	0.785148	0.711046	0.722222	0.595019	0.832253	0.783851	0.0772582	0.822306	NaN	0.874311	0.835449	0.738638	0.877524	0.0493238	0.757555	0.800542	0.0482593	0.794285	0.809284	0.578521	0.71277	0.761984	0.608193	0.719684	0.542924	0.122009	0.838508	0.77922	0.757325	0.675919
14.9	0.685078	0.670984		14.9	0.475121	0.432404		14.9	0.64142	0.73209		14.9	0.823445	0.764082		0.729903	0.830076	-0.00567967	0.88827	0.662145	0.619619	0.642105	0.689425	0.768153	0.892743	0.0278824	0.886611	NaN	0.768919	0.899997	0.625742	0.796361	-0.0449095	0.771296	0.664543	0.016742	0.748977	0.872052	0.473547	0.724158	0.879446	0.796766	0.75102	0.733416	-0.0282598	0.836077	0.810613	0.792555	0.712177
15	0.69686	0.666715		15	0.23316	0.419743		15	0.739587	0.699769		15	0.670125	0.751032		0.736768	0.271644	-0.0234087	0.927854	0.694823	0.537421	0.609333	0.65906	0.632372	0.756917	0.0231016	0.852236	NaN	0.826933	0.824528	0.684174	0.853828	0.0667047	0.612088	0.714243	0.112514	0.784518	0.816517	0.443413	0.874421	0.931922	0.604385	0.64955	0.65949	0.0748005	0.727574	0.927292	0.873997	0.824137
15.1	0.734269	0.683038		15.1	0.337462	0.400258		15.1	0.708299	0.692762		15.1	0.678692	0.746762		0.619307	0.0610689	-0.0539727	0.742597	0.675119	0.717463	0.76133	0.691068	0.650914	0.721411	0.043098	0.777045	NaN	0.756172	0.91275	0.758744	0.818686	0.12305	0.826491	0.781559	0.0250396	0.719883	0.799462	0.45981	0.822941	0.921603	0.666167	0.531266	0.677645	0.0619874	0.742944	0.729458	0.74917	0.642426
15.2	0.592144	0.684348		15.2	0.380953	0.389198		15.2	0.737776	0.662344		15.2	0.816393	0.746779		0.663245	0.0291148	-0.00851066	0.739603	0.751439	0.575542	0.796723	0.832094	0.760307	0.610509	-0.00801729	0.848788	NaN	0.867534	0.819862	0.683795	0.902661	0.00224425	0.694635	0.683499	0.0127521	0.804249	0.764778	0.5841	0.964719	0.886751	0.528277	0.721485	0.745131	0.0150667	0.542281	0.771514	0.733139	0.731566
15.3	0.694168	0.683569		15.3	0.543891	0.394975		15.3	0.650223	0.660922		15.3	0.815998	0.741406		0.717089	0.0720499	-0.0290438	0.769499	0.756378	0.672377	0.915465	0.756342	0.683898	0.752593	-0.00841442	0.915051	NaN	0.859126	0.828896	0.787045	0.850744	0.0519522	0.769747	0.762093	0.0285217	0.748951	0.845421	0.394696	0.662042	0.839033	0.565759	0.637718	0.647868	0.0850093	0.751261	0.78798	0.777669	0.735928
15.4	0.764851	0.670082		15.4	0.516519	0.376228		15.4	0.535685	0.645028		15.4	0.705378	0.733031		0.708043	0.0405039	0.0562659	0.738619	0.755601	0.674238	0.744636	0.679006	0.605841	0.75526	0.0873006	0.765057	NaN	0.830493	0.737159	0.782369	0.885628	0.0377515	0.838162	0.791128	0.00634145	0.707963	0.833758	0.582485	0.716291	0.847699	0.721133	0.736841	0.766797	-0.050126	0.693981	0.800151	0.933172	0.61647
15.5	0.748063	0.677103		15.5	0.162593	0.397106		15.5	0.63892	0.647557		15.5	0.789815	0.752709		0.708748	0.00917716	0.0381632	0.765013	0.685215	0.619388	0.879806	0.568952	0.779431	0.893006	0.0648688	0.911209	NaN	0.842546	0.882872	0.585081	0.840728	0.0677819	0.769093	0.71192	0.00250939	0.626505	0.800497	0.6577	0.792254	0.940827	0.598408	0.518518	0.796177	0.112768	0.675826	0.788136	0.781143	0.724605
15.6	0.57139	0.686988		15.6	0.437049	0.401988		15.6	0.616685	0.65118		15.6	0.674303	0.769693		0.820997	0.0732862	0.0472938	0.85396	0.636325	0.655797	0.826159	0.626868	0.699353	0.719562	0.00821144	0.737754	NaN	0.816114	0.851091	0.737395	0.919557	-0.0114972	0.745246	0.747513	0.133409	0.78268	0.754208	0.715639	0.798405	0.965737	0.607453	0.512746	0.823744	0.0761807	0.661096	0.805485	0.847737	0.757613
15.7	0.665303	0.644266		15.7	0.468023	0.424705		15.7	0.679698	0.643216		15.7	0.698502	0.76699		0.717687	-0.0113894	0.0732651	0.854998	0.822092	0.736058	0.787701	0.691234	0.58382	0.813876	0.00376486	0.819854	NaN	0.804037	0.806204	0.670018	0.965919	0.00806518	0.655907	0.78267	-0.0275198	0.768799	0.808073	0.787799	0.695774	0.943876	0.672373	0.724733	0.742532	-0.00777887	0.757334	0.725693	0.875457	0.693938
15.8	0.563687	0.653606		15.8	0.306404	0.405137		15.8	0.498377	0.658436		15.8	0.748071	0.762831		0.684494	0.0256882	-0.0474379	0.709029	0.803366	0.655803	0.839559	0.757456	0.748666	0.783306	0.144562	0.87123	NaN	0.826677	0.655923	0.707888	0.764442	0.0455421	0.692091	0.773578	0.0408977	0.709628	0.866651	0.739572	0.754399	0.919256	0.642909	0.690723	0.796607	0.0516883	0.767845	0.740503	0.595995	0.667897
15.9	0.760051	0.658079		15.9	0.421061	0.386455		15.9	0.762352	0.680351		15.9	0.847228	0.761636		0.715038	0.08439	0.00745307	0.667058	0.779869	0.557077	0.899597	0.820436	0.605129	0.744458	0.0108239	0.914194	NaN	0.849431	0.821951	0.605039	0.902473	0.0295286	0.665744	0.750582	0.0992461	0.784822	0.802149	0.726591	0.700018	0.931794	0.712986	0.722355	0.699121	0.0371866	0.71958	0.653219	0.660308	0.72547
16	0.823238	0.658886		16	0.381397	0.416154		16	0.740904	0.692964		16	0.831545	0.759646		0.817088	0.0598819	-0.0282866	0.810568	0.809528	0.581751	0.753871	0.716098	0.679033	0.730265	0.0584936	0.78171	NaN	0.900909	0.774438	0.662155	0.900092	0.0631155	0.593746	0.741866	-0.0242146	0.683768	0.763236	0.717403	0.748868	0.925084	0.71088	0.734043	0.766277	-0.0283732	0.884037	0.6905	0.782082	0.678221
16.1	0.207643	0.682818		16.1	0.585407	0.413768		16.1	0.666099	0.692372		16.1	0.792069	0.756238		0.871867	-0.0248616	-0.0133651	0.859909	0.775289	0.550241	0.770144	0.689995	0.691333	0.805484	0.0253636	0.808071	NaN	0.894881	0.85029	0.67834	0.794602	0.0179857	0.761277	0.810034	0.014279	0.64927	0.771864	0.717082	0.689359	0.976044	0.74052	0.730729	0.716814	0.138486	0.709254	0.776823	0.823849	0.750952
16.2	0.77823	0.676651		16.2	0.367778	0.391625		16.2	0.787203	0.692697		16.2	0.778568	0.75078		0.725576	-0.00483968	0.000139934	0.892397	0.801091	0.593819	0.808681	0.695958	0.714684	0.851106	0.069408	0.874644	NaN	0.786106	0.901727	0.66267	0.917627	-0.0626979	0.7837	0.668337	0.00659025	0.725422	0.870649	0.800117	0.759532	0.844849	0.690193	0.590644	0.726883	-0.017083	0.843452	0.732224	0.758477	0.521838
16.3	0.805103	0.697089		16.3	0.348382	0.417569		16.3	0.732921	0.71122		16.3	0.694625	0.742795		0.68622	-0.00446976	-0.0310928	0.700549	0.745788	0.607241	0.835951	0.704105	0.758705	0.858499	-0.00657492	0.795878	NaN	0.764664	0.820536	0.586801	0.77751	-0.0138308	0.750677	0.743743	0.0899776	0.567425	0.70946	0.68051	0.825299	0.735823	0.503697	0.681753	0.765086	0.0292448	0.770313	0.813724	0.754622	0.521259
16.4	0.75533	0.688759		16.4	0.429886	0.416071		16.4	0.752438	0.704918		16.4	0.771903	0.732519		0.846867	0.0166909	0.0892219	0.699456	0.737115	0.654898	0.717278	0.572718	0.845668	0.761385	-0.0353127	0.828401	NaN	0.741514	0.739414	0.728558	0.846279	0.0764244	0.888161	0.840821	0.122517	0.675392	0.750502	0.697438	0.804454	0.623316	0.677507	0.613736	0.728267	0.0114878	0.546093	0.773693	0.807347	0.643962
16.5	0.786779	0.660246		16.5	0.415573	0.42429		16.5	0.611355	0.705051		16.5	0.643628	0.725795		0.887439	0.0707838	0.0746664	0.631692	0.810298	0.786109	0.846758	0.707667	0.784235	0.902981	0.0804841	0.800621	NaN	0.782767	0.890062	0.636218	0.937987	0.136982	0.640216	0.761445	0.0377573	0.762195	0.829569	0.737155	0.735304	0.608906	0.724599	0.689066	0.720099	0.10153	0.695276	0.803308	0.908111	0.658917
16.6	0.609802	0.736987		16.6	0.268741	0.403003		16.6	0.682622	0.73227		16.6	0.649386	0.711635		0.850025	0.0416576	0.0455011	0.770117	0.663059	0.595483	0.806533	0.637497	0.729138	0.870001	0.0624576	0.914375	NaN	0.769748	0.911838	0.821069	0.868537	0.0420221	0.757348	0.861248	0.0151242	0.694642	0.775115	0.729144	0.727916	0.497401	0.75058	0.635833	0.7443	0.124192	0.686381	0.86925	0.66806	0.786261
16.7	0.747627	0.735454		16.7	0.539897	0.416905		16.7	0.665083	0.73454		16.7	0.676206	0.706583		0.689404	0.0423874	-0.00821878	0.667971	0.742936	0.598054	0.734089	0.555088	0.657805	0.763807	0.0230772	0.773593	NaN	0.777926	0.914375	0.575512	0.889528	0.0123819	0.771324	0.813696	0.0634824	0.649861	0.880663	0.702696	0.818707	0.673009	0.704157	0.649068	0.718884	0.0215586	0.78763	0.78879	0.723997	0.678891
16.8	0.685078	0.716612		16.8	0.407578	0.423991		16.8	0.705638	0.74761		16.8	0.754742	0.721289		0.726862	0.0965538	0.0370375	0.792379	0.694164	0.536103	0.8463	0.61795	0.815284	0.802812	0.062781	0.849259	NaN	0.742935	0.825205	0.619111	0.861229	0.0069163	0.7301	0.830672	0.015584	0.59772	0.894616	0.747383	0.709264	0.691848	0.629257	0.687366	0.709708	0.0220994	0.740997	0.777335	0.714864	0.631203
16.9	0.566619	0.718714		16.9	0.455371	0.423812		16.9	0.742095	0.752922		16.9	0.771024	0.717422		0.760243	0.0857141	0.000478614	0.839723	0.750576	0.626358	0.817858	0.769762	0.797786	0.63507	0.0433157	0.899121	NaN	0.808154	0.779543	0.622628	0.849625	0.0479126	0.74684	0.795807	-0.0376345	0.628583	0.931814	0.841996	0.766559	0.802027	0.606798	0.597455	0.600519	0.0455349	0.65911	0.725573	0.669395	0.789538
17	0.898314	0.698019		17	0.393818	0.412843		17	0.911072	0.781994		17	0.664635	0.727274		0.722544	0.0213039	-0.0156404	0.730168	0.754261	0.529872	0.701704	0.822315	0.815359	0.77781	-0.0418523	0.745121	NaN	0.810801	0.79524	0.748877	0.897845	0.121034	0.703761	0.708894	0.0226294	0.769194	0.939753	0.836092	0.582453	0.754437	0.732318	0.694412	0.621757	0.0931696	0.778389	0.720001	0.824794	0.599676
17.1	0.764436	0.719798		17.1	0.492899	0.419988		17.1	0.807634	0.801584		17.1	0.733098	0.733892		0.726162	0.0419111	0.0733013	0.815194	0.67047	0.686646	0.724142	0.693781	0.590544	0.839368	0.0673873	0.895682	NaN	0.77769	0.857876	0.664432	0.866821	0.113578	0.72112	0.701976	0.0203961	0.628307	0.655915	0.757876	0.725934	0.833445	0.774151	0.581512	0.776367	-0.0649477	0.80819	0.735136	0.848596	0.684481
17.2	0.635527	0.705553		17.2	0.412153	0.385938		17.2	0.85055	0.823101		17.2	0.82698	0.752093		0.759736	0.0671852	-0.0480647	0.720868	0.83148	0.570643	0.747697	0.546644	0.505657	0.729952	0.0411447	0.765914	NaN	0.833925	0.84661	0.719286	0.916355	0.0067512	0.814597	0.71457	0.0188708	0.732592	0.795208	0.758369	0.673372	0.830946	0.737451	0.675505	0.751214	0.105764	0.619689	0.738796	0.719508	0.780837
17.3	0.774244	0.712196		17.3	0.428275	0.374378		17.3	0.800253	0.830917		17.3	0.737102	0.747782		0.863229	0.0035618	0.0501229	0.739981	0.765701	0.740717	0.772571	0.616639	0.691931	0.766893	0.0358875	0.85512	NaN	0.732188	0.774449	0.677289	0.684797	0.0820713	0.670641	0.771862	0.000145086	0.610538	0.634793	0.682162	0.754483	0.767094	0.562132	0.666922	0.770054	0.039047	0.749852	0.789871	0.76726	0.711387
17.4	0.600523	0.742008		17.4	0.316851	0.353116		17.4	0.872999	0.850579		17.4	0.732291	0.744876		0.752131	0.0230177	-0.00237949	0.774964	0.71779	0.711321	0.752419	0.685613	0.80985	0.710723	0.00572619	0.914245	NaN	0.742753	0.811816	0.611382	0.784153	0.0830085	0.668112	0.763263	0.030892	0.583229	0.854683	0.743003	0.549034	0.793768	0.734011	0.66885	0.754186	-0.0204223	0.779091	0.781699	0.751499	0.683129
17.5	0.805815	0.716533		17.5	0.333052	0.369536		17.5	0.858929	0.845009		17.5	0.708953	0.760963		0.649715	0.101267	0.0769647	0.701275	0.660496	0.519037	0.760423	0.554586	0.647468	0.795185	-0.0179889	0.842478	NaN	0.824113	0.833443	0.697464	0.864172	0.0101961	0.806524	0.755965	0.0717577	0.680997	0.878825	0.794304	0.853692	0.869253	0.595728	0.552853	0.799675	0.0740937	0.676904	0.85849	0.694144	0.625716
17.6	0.61942	0.69826		17.6	0.233447	0.365434		17.6	0.858735	0.840925		17.6	0.840011	0.758497		0.683271	0.0489203	0.0381181	0.795258	0.787316	0.594823	0.778838	0.583401	0.707539	0.74433	-0.0207031	0.862433	NaN	0.796611	0.759824	0.66321	0.979177	0.0577847	0.876064	0.800839	0.0456919	0.593735	0.829298	0.778751	0.757803	0.909945	0.798757	0.566798	0.726515	-0.113001	0.692731	0.693048	0.65136	0.771462
17.7	0.744863	0.704981		17.7	0.303535	0.356352		17.7	0.775982	0.853145		17.7	0.715945	0.761665		0.677999	0.084577	-0.00948017	0.787812	0.745213	0.518345	0.795049	0.715347	0.790339	0.638236	0.0584452	0.824575	NaN	0.751757	0.79845	0.679189	0.873736	0.0502139	0.84596	0.742713	-0.00850057	0.702129	0.841703	0.663095	0.618397	0.802993	0.71593	0.642054	0.739716	0.0696113	0.791965	0.730435	0.68961	0.85458
17.8	0.83493	0.706803		17.8	0.264016	0.329705		17.8	0.919052	0.866443		17.8	0.744873	0.782139		0.634959	0.0590369	-0.0134975	0.700153	0.806622	0.726536	0.823538	0.796371	0.80318	0.752855	0.0580805	0.794238	NaN	0.855753	0.844479	0.610305	0.936306	0.0992719	0.814165	0.654818	0.068971	0.789251	0.712895	0.197638	0.734762	0.980559	0.599532	0.570912	0.786678	0.0336065	0.707344	0.782483	0.685402	0.63908
17.9	0.669035	0.69003		17.9	0.541591	0.330193		17.9	0.860944	0.863174		17.9	0.809413	0.795861		0.594795	-0.0158571	0.0132544	0.811194	0.831455	0.582884	0.632659	0.712785	0.703563	0.702831	0.0292276	0.86182	NaN	0.857418	0.797927	0.685269	0.821272	0.0827522	0.829222	0.726833	0.0560928	0.671016	0.73453	0.144897	0.752198	0.91685	0.671298	0.571054	0.863836	0.0211215	0.789606	0.68061	0.847236	0.676125
18	0.599983	0.681567		18	0.455984	0.342486		18	0.770879	0.865101		18	0.710905	0.81747		0.657471	-0.0259104	0.0440923	0.882478	0.569985	0.562046	0.774748	0.866861	0.758456	0.734797	0.0118004	0.793476	NaN	0.758172	0.743034	0.668985	0.768468	-0.00719016	0.754039	0.59965	0.0636223	0.673303	0.883571	0.183682	0.712063	0.94922	0.632179	0.839086	0.710208	0.0219376	0.695711	0.828088	0.842114	0.617076
18.1	0.69602	0.684274		18.1	0.33042	0.366333		18.1	0.960533	0.866029		18.1	0.855498	0.817805		0.740291	0.0190205	0.00918281	0.934522	0.827396	0.756281	0.713873	0.670852	0.829352	0.704263	0.0264258	0.885189	NaN	0.841614	0.816557	0.620799	0.918547	0.0458591	0.658123	0.850337	0.0338069	0.662675	0.843908	0.422566	0.839048	0.911311	0.548569	0.619434	0.742689	0.122827	0.698238	0.78955	0.807433	0.788445
18.2	0.790641	0.677422		18.2	0.188452	0.359677		18.2	0.919934	0.87515		18.2	0.921366	0.814058		0.702578	0.00888758	0.0463914	0.793433	0.618787	0.573881	0.81151	0.693387	0.767817	0.734758	-0.0161485	0.866325	NaN	0.756553	0.766549	0.673843	0.847564	0.0454183	0.782647	0.74071	-0.0627885	0.613966	0.709509	0.522977	0.761991	0.895514	0.622419	0.690902	0.764053	-0.00491773	0.711331	0.738374	0.812046	0.823109
18.3	0.449559	0.656399		18.3	0.321242	0.361396		18.3	0.84358	0.87558		18.3	0.855783	0.812757		0.773645	0.0500762	0.00769289	0.733496	0.606338	0.632849	0.678095	0.458673	0.798672	0.771312	-0.0079999	0.896135	NaN	0.751454	0.808767	0.646419	0.79399	-0.0374396	0.711577	0.757372	0.0845244	0.653864	0.769363	0.586944	0.821273	0.899598	0.719234	0.599155	0.5352	-0.00134427	0.791473	0.805625	0.842958	0.320976
18.4	0.729656	0.673483		18.4	0.443686	0.349694		18.4	0.876269	0.879866		18.4	0.903434	0.790845		0.764326	0.0887679	-0.00841824	0.704523	0.760933	0.685963	0.716214	0.634726	0.783579	0.790726	0.103448	0.868211	NaN	0.759524	0.773133	0.49882	0.794402	0.0704448	0.716688	0.636596	0.116823	0.697769	0.82318	0.551792	0.74705	0.900378	0.63721	0.635451	0.720102	-0.0896571	0.708048	0.802032	0.665115	0.190096
18.5	0.643778	0.685461		18.5	0.448074	0.366666		18.5	0.867091	0.881783		18.5	0.843025	0.784801		0.695363	0.119912	0.0388266	0.797399	0.792568	0.607378	0.814208	0.652545	0.789013	0.775304	0.0655655	0.810842	NaN	0.751193	0.902619	0.523272	0.83038	0.0272096	0.698742	0.850929	0.0488992	0.541619	0.741416	0.489307	0.720006	0.879124	0.624604	0.610478	0.731628	0.0814365	0.77877	0.804045	0.946556	0.682637
18.6	0.683201	0.678		18.6	0.243629	0.387565		18.6	0.858069	0.874153		18.6	0.68223	0.777275		0.752875	0.0733451	0.00263066	0.709027	0.651562	0.63228	0.856797	0.720333	0.792449	0.7793	0.01919	0.871213	NaN	0.658473	0.75875	0.598887	0.607775	0.0102703	0.791175	0.728191	0.120852	0.720658	0.848103	0.523192	0.830221	0.638723	0.718238	0.547201	0.663398	-0.0336938	0.755479	0.893256	0.93089	0.679828
18.7	0.645722	0.662941		18.7	0.279485	0.409815		18.7	0.922917	0.872507		18.7	0.733159	0.757996		0.745497	0.0484109	0.0330761	0.723174	0.779034	0.711364	0.742961	0.654902	0.660852	0.85076	0.0674662	0.872848	NaN	0.818462	0.815983	0.678754	0.60891	0.0783922	0.856722	0.148039	0.0823919	0.783109	0.85186	0.699058	0.672179	0.866992	0.731393	0.795685	0.811463	0.0125767	0.671941	0.783221	0.826976	0.864844
18.8	0.822783	0.670302		18.8	0.436269	0.427188		18.8	0.899518	0.868638		18.8	0.612201	0.749707		0.73791	0.095702	0.00402005	0.767145	0.68977	0.669841	0.832119	0.706494	0.657333	0.818692	0.0727388	0.864715	NaN	0.821929	0.816729	0.71038	0.836286	0.0398642	0.793972	0.00422672	0.0276246	0.711539	0.761217	0.685246	0.833027	0.927972	0.563266	0.535634	0.73278	0.0858426	0.645538	0.691559	0.841579	0.728212
18.9	0.707793	0.667235		18.9	0.608737	0.440785		18.9	0.788137	0.869165		18.9	0.656514	0.741784		0.768515	0.0613522	-0.0267898	0.73224	0.724972	0.667036	0.679657	0.642624	0.736946	0.745945	0.048664	0.906337	NaN	0.831896	0.808905	0.776849	0.80937	0.0959492	0.698385	0.0262071	0.0170909	0.650787	0.673697	0.847574	0.714817	0.976373	0.706093	0.622917	0.678238	-0.032918	0.735852	0.767646	0.777783	0.772348
19	0.628869	0.677847		19	0.518512	0.447798		19	0.89186	0.854672		19	0.787766	0.718315		0.812138	-0.00103544	0.0579706	0.875048	0.788421	0.555196	0.828382	0.847434	0.731289	0.830046	-0.00934574	0.834673	NaN	0.807908	0.900393	0.679478	0.624475	0.0498349	0.851228	0.0095063	0.0231782	0.547371	0.731763	0.766485	0.701723	0.987259	0.633436	0.60765	0.755514	-0.00924218	0.738821	0.754025	0.844196	0.859597
19.1	0.65511	0.678608		19.1	0.388696	0.471113		19.1	0.905124	0.854871		19.1	0.747855	0.707738		0.797448	0.0647872	0.0366374	0.785717	0.720968	0.629162	0.766177	0.799002	0.79106	0.673635	0.0565843	0.776344	NaN	0.78895	0.833984	0.642478	0.748818	0.0224691	0.655349	0.0186891	0.089945	0.711391	0.784615	0.678474	0.704104	0.982851	0.658257	0.647756	0.662912	0.0214199	0.708317	0.758128	0.838689	0.88351
19.2	0.515806	0.691422		19.2	0.477606	0.478863		19.2	0.808753	0.85288		19.2	0.781174	0.71596		0.75262	0.0471283	0.0128636	0.800796	0.619922	0.746069	0.685144	0.700251	0.775926	0.912957	0.0126232	0.795507	NaN	0.836823	0.808351	0.77269	0.940032	0.0664413	0.665285	-0.0954168	0.11872	0.720111	0.71507	0.85549	0.751241	0.964847	0.649688	0.641768	0.839362	0.0228324	0.825178	0.767668	0.788923	0.729206
19.3	0.702051	0.674229		19.3	0.56606	0.483195		19.3	0.881015	0.84631		19.3	0.83213	0.735942		0.736433	0.103023	0.0236815	0.832712	0.707644	0.571531	0.799639	0.801199	0.678609	0.743102	0.0335584	0.804969	NaN	0.907228	0.744015	0.609645	0.988185	0.0559181	0.759149	-0.0715115	0.0616651	0.689238	0.797305	0.794385	0.72455	0.910166	0.570824	0.628394	0.705449	0.0155049	0.738702	0.775774	0.872487	0.482421
19.4	0.739291	0.687626		19.4	0.511188	0.488213		19.4	0.736656	0.846817		19.4	0.631806	0.750808		0.772552	0.066968	0.0168158	0.626738	0.709182	0.659325	0.792234	0.740415	0.774706	0.766275	0.020541	0.851932	NaN	0.847886	0.849455	0.556878	0.855197	0.0661157	0.608435	0.0764982	-0.0287723	0.71054	0.825839	0.722006	0.804446	0.979615	0.631808	0.737175	0.710192	0.0472935	0.699811	0.797291	0.795202	0.783148
19.5	0.690049	0.696333		19.5	0.453465	0.468148		19.5	0.859858	0.844156		19.5	0.587034	0.744041		0.703554	0.0209763	0.0894173	0.825124	0.797035	0.564263	0.744946	0.608836	0.762691	0.767081	0.0621591	0.806056	NaN	0.77618	0.872004	0.73387	0.960815	0.0473548	0.56614	-0.0138475	-0.0157245	0.747422	0.729529	0.87541	0.834806	0.912724	0.552756	0.734149	0.792831	0.0843658	0.771941	0.765975	0.680877	0.687545
19.6	0.761046	0.703359		19.6	0.349234	0.473478		19.6	0.904999	0.837279		19.6	0.807162	0.72853		0.78239	0.089578	0.10634	0.844683	0.615371	0.576505	0.677679	0.77198	0.643046	0.770841	0.0380073	0.867948	NaN	0.807696	0.791894	0.556941	0.848938	-0.0151509	0.697159	-0.0548553	0.0227213	0.714538	0.777459	0.678554	0.72477	1.02648	0.625624	0.578979	0.676567	0.00908428	0.774054	0.696807	0.767765	0.680016
19.7	0.668049	0.732106		19.7	0.475258	0.453772		19.7	0.84039	0.8509		19.7	0.792037	0.720612		0.720813	-0.00126667	0.111183	0.787881	0.749975	0.770613	0.802423	0.509811	0.740355	0.760327	0.10066	0.839787	NaN	0.783548	0.850924	0.542601	0.847934	-0.0138903	0.801197	0.015854	0.0520725	0.693439	0.822581	0.446616	0.785437	0.968051	0.797719	0.729944	0.769966	0.0823615	0.77534	0.791516	0.748864	0.824492
19.8	0.828367	0.72777		19.8	0.653903	0.444269		19.8	0.792699	0.850694		19.8	0.79031	0.706389		0.775536	0.0346226	0.0212022	0.845405	0.667895	0.644953	0.793026	0.585803	0.761438	0.716264	-0.0030585	0.800523	NaN	0.8212	0.862923	0.644308	0.840148	0.0681996	0.808147	-0.0352975	0.042278	0.689432	0.75573	0.41528	0.738138	0.98503	0.707561	0.743333	0.681964	0.148537	0.873387	0.879609	0.701809	0.978949
19.9	0.707228	0.705008		19.9	0.33792	0.440676		19.9	0.867907	0.84861		19.9	0.726864	0.728691		0.847659	0.131163	0.0495387	0.799032	0.767641	0.684367	0.819712	0.700785	0.680725	0.700888	0.0484241	0.880672	NaN	0.751997	0.738882	0.753729	0.890183	0.066178	0.829187	0.00326336	0.0922167	0.693391	0.861669	0.493489	0.789882	0.904341	0.758788	0.831252	0.749185	0.00164454	0.773455	0.679803	0.683669	0.560884
20	0.718345	0.706544		20	0.436666	0.418826		20	0.843233	0.84068		20	0.608254	0.757154		0.762727	0.0373137	0.0563395	0.809833	0.831231	0.718288	0.838356	0.633999	0.662751	0.831191	-0.0116661	0.777955	NaN	0.780763	0.776282	0.697588	0.890437	0.0159606	0.748309	-0.0315654	0.0520454	0.578988	0.807267	0.568323	0.823828	0.930798	0.731165	0.63657	0.756986	0.0439438	0.840467	0.819876	0.725629	0.413427
20.1	0.774529	0.693229		20.1	0.300252	0.431063		20.1	0.93134	0.809407		20.1	0.709915	0.759243		0.650269	0.0215789	0.00453475	0.7978	0.750349	0.586543	0.957318	0.74127	0.791102	0.805413	0.122086	0.691606	NaN	0.811139	0.802486	0.81656	0.904344	0.039213	0.813236	-0.0335194	0.0162433	0.572251	0.807318	0.545657	0.655879	0.926917	0.602805	0.833536	0.618333	0.149158	0.725952	0.676741	0.73415	0.678565
20.2	0.663028	0.720003		20.2	0.480537	0.426244		20.2	0.879162	0.80743		20.2	0.704115	0.742967		0.73733	0.0667973	0.0369746	0.931446	0.809444	0.719673	0.718323	0.789895	0.859762	0.798646	0.0637137	0.797569	NaN	0.868796	0.837718	0.776787	0.813727	-0.0012745	0.796078	-0.00218921	0.020648	0.728245	0.997475	0.52889	0.752221	0.938965	0.695989	0.693919	0.673415	-0.0566065	0.781464	0.829338	0.706492	0.670348
20.3	0.534433	0.722693		20.3	0.478844	0.409993		20.3	0.717904	0.808482		20.3	0.832532	0.740102		0.728452	-0.0556845	0.0626378	0.699887	0.806279	0.663715	0.692142	0.884592	0.763057	0.731462	0.056456	0.893286	NaN	0.79129	0.845771	0.604675	0.918971	0.0535899	0.691814	-0.0225931	0.0600758	0.75595	0.835742	0.544647	0.740985	0.919369	0.641221	0.596556	0.742534	0.0251422	0.799301	0.941679	0.826165	0.569479
20.4	0.703869	0.735352		20.4	0.256823	0.424469		20.4	0.788487	0.812716		20.4	0.843199	0.742408		0.78145	0.0068745	0.0056996	0.796379	0.561124	0.696196	0.757641	0.803133	0.811065	0.897266	0.129402	0.760033	NaN	0.844662	0.849515	0.679335	0.890989	0.0388525	0.695706	0.00861472	0.0464934	0.752157	0.863799	0.362184	0.874865	0.963654	0.685954	0.581016	0.753706	0.143199	0.752153	0.774795	0.767681	0.723675
20.5	0.641217	0.718974		20.5	0.459364	0.418785		20.5	0.623541	0.807329		20.5	0.82596	0.75781		0.690254	0.0313169	-0.0319153	0.762313	0.832843	0.728555	0.673769	0.879725	0.759942	0.791875	0.0889752	0.798391	NaN	0.855488	0.872436	0.662116	0.903253	0.111598	0.716129	0.0606028	0.0495323	0.522723	0.723095	0.518497	0.692565	0.924759	0.573247	0.743442	0.56796	0.0715015	0.787114	0.828449	0.911315	0.656159
20.6	0.909011	0.715812		20.6	0.431885	0.398788		20.6	0.822595	0.804076		20.6	0.645557	0.74684		0.772168	0.0186796	0.00667658	0.794204	0.733516	0.601817	0.730394	0.827165	0.692944	0.60639	0.036705	0.810308	NaN	0.845328	0.808921	0.695806	0.555258	0.0610495	0.706092	0.0996799	0.0229187	0.610546	0.665782	0.680101	0.847532	0.968708	0.669868	0.594251	0.647066	0.00845369	0.640803	0.736839	0.817386	0.705131
20.7	0.852573	0.710371		20.7	0.507645	0.381422		20.7	0.802164	0.7837		20.7	0.764524	0.757326		0.774512	0.0455372	0.0659636	0.751097	0.742114	0.53085	0.685776	0.689744	0.605845	0.653555	0.0213442	0.823737	NaN	0.852123	0.786258	0.590313	0.843907	0.0780323	0.841844	0.0797559	0.0620263	0.71939	0.779876	0.682903	0.843128	0.883339	0.650106	0.562531	0.732757	-0.0324203	0.72452	0.625279	0.963948	0.636226
20.8	0.821166	0.731096		20.8	0.468201	0.381277		20.8	0.906013	0.797082		20.8	0.747613	0.761067		0.741924	0.00754471	-0.0365852	0.877372	0.712738	0.686883	0.770863	0.67854	0.602169	0.781195	-0.0299911	0.879856	NaN	0.691129	0.839607	0.624561	0.931508	0.103314	0.843769	-0.00327725	0.0270771	0.725637	0.829006	0.441423	0.718968	0.963112	0.613496	0.677246	0.628945	0.0104002	0.706996	0.648353	0.869829	0.832559
20.9	0.57094	0.732127		20.9	0.385515	0.399027		20.9	0.794753	0.807315		20.9	0.746871	0.760018		0.847179	0.0293211	0.0355752	0.602134	0.704752	0.756725	0.800284	0.731478	0.721036	0.798243	0.0461401	0.853302	NaN	0.775701	0.899412	0.581502	0.912079	0.0832908	0.738321	0.0834575	0.0212803	0.667134	0.808729	0.444231	0.757989	0.873236	0.710498	0.476917	0.704649	0.139326	0.678142	0.709085	0.728233	0.627688
21	0.74607	0.754576		21	0.12028	0.384015		21	0.902062	0.836645		21	0.611185	0.767836		0.743607	0.0134879	0.0874346	0.644498	0.641378	0.586473	0.792289	0.699964	0.758051	0.771533	0.143304	0.738348	NaN	0.848297	0.835851	0.613547	1.04209	0.0764167	0.60433	0.0838896	0.0211719	0.632184	0.828528	0.509613	0.82753	0.993074	0.64662	0.634558	0.640823	0.0173852	0.721262	0.785989	0.703005	0.806965
21.1	0.614062	0.722725		21.1	0.324238	0.361361		21.1	0.695782	0.833259		21.1	0.798492	0.782694		0.810821	0.0362704	-0.00383756	0.773447	0.740505	0.603951	0.673114	0.631192	0.67517	0.802	0.0297115	0.75456	NaN	0.749402	0.820271	0.725279	0.910621	0.101449	0.794101	0.147609	0.104715	0.799512	0.716161	0.438609	0.800356	0.927505	0.657174	0.644547	0.717034	0.0405463	0.840708	0.843196	0.718229	0.720438
21.2	0.720959	0.678567		21.2	0.477541	0.35474		21.2	0.838343	0.830361		21.2	0.866205	0.783843		0.871017	0.0403379	0.0159397	0.79491	0.661325	0.459502	0.781253	0.59039	0.802243	0.777085	0.0490936	0.84547	NaN	0.728735	0.738378	0.666253	0.841394	0.0878318	0.782375	-0.0247461	0.0848689	0.678719	0.74627	0.574324	0.622607	0.883122	0.581284	0.590479	0.758583	-0.0280253	0.832457	0.796516	0.945565	0.71877
21.3	0.713145	0.678314		21.3	0.416577	0.364382		21.3	0.880585	0.835333		21.3	0.833757	0.787546		0.712673	0.0228607	0.0013088	0.819721	0.764118	0.679924	0.638074	0.783147	0.700608	0.713692	0.050416	0.818615	NaN	0.81307	0.836938	0.629943	0.844728	0.099102	0.742286	0.045007	0.0812776	0.597949	0.759852	0.388026	0.735185	0.994961	0.526783	0.563573	0.791498	-0.0030158	0.820244	0.834262	0.797224	0.713938
21.4	0.843261	0.705012		21.4	0.324254	0.374164		21.4	0.887506	0.846059		21.4	0.896318	0.77181		0.857715	0.110896	0.031027	0.786056	0.696574	0.735832	0.782992	0.861333	0.593852	0.629043	-0.0216928	0.872284	NaN	0.788338	0.796436	0.526846	0.813936	-0.071398	0.69471	0.0914061	0.0774326	0.605094	0.688196	0.430057	0.83285	0.946722	0.72516	0.71805	0.791657	0.0404501	0.661985	0.691483	0.712312	0.80843
21.5	0.622344	0.70377		21.5	0.227998	0.408611		21.5	0.792124	0.84647		21.5	0.779282	0.760875		0.784285	0.0737164	-0.011777	0.794786	0.83569	0.718529	0.676317	0.83234	0.647806	0.826939	0.0338223	0.801139	NaN	0.886566	0.854308	0.559996	0.851859	0.050969	0.684609	-0.0766417	0.0489828	0.690581	0.753234	0.555375	0.800709	0.916555	0.674287	0.531894	0.828275	0.0332735	0.766231	0.807287	0.7709	0.787763
21.6	0.455152	0.708311		21.6	0.448059	0.403603		21.6	0.776081	0.862555		21.6	0.774863	0.771167		0.836792	0.0164476	-0.0426307	0.945726	0.708822	0.615168	0.690684	0.814373	0.650752	0.76954	0.0359846	0.864845	NaN	0.817542	0.762495	0.596753	0.921589	0.0799598	0.706971	-0.00860485	0.055103	0.72321	0.679942	0.594277	0.762508	0.862656	0.604553	0.653868	0.802187	-0.0278369	0.602442	0.799469	0.82258	0.635995
21.7	0.818891	0.70172		21.7	0.55498	0.392585		21.7	0.950765	0.873979		21.7	0.780941	0.765736		0.681729	0.00241429	0.00207048	0.892965	0.780244	0.674454	0.762034	0.816469	0.660772	0.806718	0.076143	0.792085	NaN	0.847878	0.777713	0.716027	0.912038	0.0855356	0.781983	-0.0540804	0.0425214	0.742949	0.769431	0.705547	0.67495	0.907162	0.52315	0.592033	0.585813	-0.00314391	0.734824	0.844405	0.79294	0.6488
21.8	0.811221	0.711993		21.8	0.473553	0.39732		21.8	0.891279	0.881471		21.8	0.605247	0.753596		0.712313	0.0968606	-0.0269755	0.807148	0.759736	0.689944	0.702654	0.758771	0.731484	0.860229	0.0621449	0.724962	NaN	0.856961	0.825023	0.59386	0.864467	0.114604	0.857614	0.0116709	0.0269122	0.779455	0.809516	0.611501	0.822482	0.913735	0.798725	0.742656	0.730335	-0.0539446	0.749259	0.89952	0.783389	0.685594
21.9	0.734898	0.690485		21.9	0.430302	0.408487		21.9	0.905769	0.871715		21.9	0.512763	0.732447		0.784895	0.0283884	0.0682636	0.693522	0.821872	0.601348	0.821152	0.603996	0.713601	0.757595	0.0545143	0.755358	NaN	0.784795	0.81914	0.607987	0.852624	0.051423	0.790553	0.0242331	0.0734396	0.708748	0.79702	0.476236	0.764197	0.891859	0.631988	0.722955	0.756591	-0.0413261	0.697499	0.687846	0.710869	0.626013
22	0.65493	0.704112		22	0.279161	0.433629		22	0.840548	0.880231		22	0.891125	0.744197		0.723745	0.016897	0.0264298	0.809217	0.689469	0.650841	0.513119	0.504078	0.657475	0.744552	0.0154254	0.821759	NaN	0.793346	0.749052	0.760587	0.651202	0.0225272	0.641891	-0.00189928	0.0165204	0.708431	0.724273	0.505678	0.809052	0.931567	0.663933	0.59157	0.727812	0.0375801	0.70292	0.793372	0.923784	0.818293
22.1	0.661634	0.72335		22.1	0.37838	0.426373		22.1	0.941156	0.885926		22.1	0.81733	0.726689		0.716307	0.0304568	-0.0401364	0.912309	0.774026	0.589752	0.690043	0.59014	0.699192	0.746371	0.0582579	0.884725	NaN	0.775969	0.884877	0.646898	0.869854	0.0663114	0.687197	0.0605514	-0.0592761	0.742049	0.854163	0.490748	0.724736	0.92311	0.766854	0.635626	0.7671	0.0337939	0.785816	0.644833	0.920822	0.685299
22.2	0.805605	0.712579		22.2	0.459191	0.40611		22.2	0.948012	0.873185		22.2	0.724491	0.722334		0.802231	0.0800758	-0.0298588	0.9013	0.724993	0.682645	0.571836	0.760352	0.735136	0.796334	-0.0125048	0.85851	NaN	0.666577	0.818086	0.685244	0.720931	0.000462088	0.800707	0.0723838	0.0197211	0.713046	0.87176	0.649157	0.755383	0.926787	0.624361	0.600692	0.764932	0.0300975	0.724356	0.815321	0.787109	0.738343
22.3	0.649686	0.683653		22.3	0.424754	0.400584		22.3	0.7997	0.869781		22.3	0.705977	0.732822		0.758351	0.0161598	0.0269211	0.812913	0.725944	0.683181	0.736515	0.725955	0.66251	0.795914	0.100303	0.829065	NaN	0.818182	0.834381	0.700239	0.485179	0.0273099	0.705468	0.0174624	0.135564	0.662793	0.942149	0.521048	0.799038	0.898194	0.645518	0.653309	0.605763	0.0375444	0.90466	0.775128	0.849518	0.619162
22.4	0.744994	0.688586		22.4	0.454279	0.40803		22.4	0.868766	0.863665		22.4	0.885031	0.753958		0.846542	0.0265347	0.0297645	0.870513	0.700229	0.593568	0.868607	0.605897	0.700853	0.794102	-0.0271482	0.750762	NaN	0.888885	0.866006	0.684143	0.0761312	-0.00898705	0.773518	0.023543	0.0337653	0.742201	0.868807	0.432668	0.796495	0.931933	0.751398	0.618389	0.640159	-0.0490536	0.891855	0.788262	0.803537	0.744
22.5	0.628288	0.701995		22.5	0.382756	0.418934		22.5	0.827334	0.86328		22.5	0.617295	0.751151		0.72032	0.0524494	0.0823613	0.764072	0.749695	0.787763	0.772999	0.782506	0.864027	0.769471	0.00285132	0.689958	NaN	0.901343	0.796365	0.667717	-0.00603342	0.0149004	0.704805	0.0679471	0.0727528	0.774664	0.806169	0.432116	0.772512	0.87491	0.836303	0.609095	0.669147	0.00645088	0.914147	0.788336	0.762301	0.698059
22.6	0.721958	0.685335		22.6	0.372617	0.429227		22.6	0.836099	0.860361		22.6	0.74175	0.749704		0.696968	0.0559815	0.0251459	0.703192	0.674364	0.66985	0.768143	0.856921	0.753282	0.75677	0.00833774	0.789595	NaN	0.838492	0.72978	0.81959	0.0995331	-0.0184913	0.683697	0.0430679	0.0264405	0.571864	0.727654	0.612304	0.726855	0.925106	0.722619	0.615392	0.864485	-0.111878	0.779827	0.76289	0.829117	0.683458
22.7	0.550882	0.687837		22.7	0.423818	0.423472		22.7	0.860645	0.8607		22.7	0.699638	0.747308		0.732009	0.0435645	-0.0483909	0.843575	0.713636	0.687128	0.784935	0.656722	0.736542	0.808855	0.0932991	0.917235	NaN	0.831329	0.820414	0.758675	0.0841492	0.0844774	0.737509	-0.0273034	0.0950058	0.645812	0.777363	0.737821	0.738404	0.947344	0.659862	0.601284	0.947981	0.0645404	0.802288	0.669131	0.826621	0.681925
22.8	0.779301	0.710249		22.8	0.497314	0.416119		22.8	0.850719	0.861319		22.8	0.702986	0.760422		0.698915	-0.00616209	0.0541182	0.733232	0.783684	0.617188	0.858015	0.787791	0.647832	0.858247	-0.000874234	0.877824	NaN	0.884566	0.79894	0.75573	-0.0173521	-0.00884533	0.746238	0.144722	-0.0243675	0.640993	0.724951	0.565241	0.722837	0.953271	0.703211	0.689087	1.11876	0.0556863	0.804639	0.737284	0.826148	0.726716
22.9	0.775611	0.70593		22.9	0.377294	0.411385		22.9	0.837088	0.841474		22.9	0.865859	0.754366		0.72515	0.0212409	0.0219191	0.792154	0.877626	0.638853	0.853703	0.795704	0.778252	0.74902	0.0051612	0.74782	NaN	0.811927	0.865226	0.573117	0.0679335	0.070417	0.764189	-0.0523879	-0.040057	0.62477	0.750595	0.630489	0.791067	0.886167	0.61558	0.714565	0.933152	0.0110791	0.718213	0.795349	0.846109	0.718802
23	0.511686	0.704221		23	0.471016	0.418784		23	0.914884	0.847374		23	0.804306	0.771193		0.731824	0.0169805	0.000223265	0.725637	0.731676	0.694594	0.764372	0.657698	0.755441	0.772196	0.0271978	0.816037	NaN	0.778418	0.800876	0.641367	0.00271284	0.0364372	0.692055	-0.0286855	-0.0243887	0.586311	0.874356	0.500454	0.653966	0.936943	0.572295	0.721145	0.785509	0.0386736	0.792275	0.810562	0.890444	0.647929
23.1	0.82813	0.715583		23.1	0.407401	0.427018		23.1	0.951062	0.851264		23.1	0.702926	0.779536		0.733668	0.056747	0.0103121	0.805588	0.71343	0.671851	0.565038	0.728115	0.609708	0.906467	0.0769711	0.869512	NaN	0.780431	0.759005	0.605814	0.0186641	0.00624826	0.767233	-0.0459087	-0.00347923	0.709386	0.784581	0.497185	0.769437	0.909008	0.720101	0.73219	0.700168	-0.0991559	0.754737	0.776842	0.742009	0.687503
23.2	0.851389	0.717438		23.2	0.358577	0.41921		23.2	0.805274	0.856267		23.2	0.824009	0.752088		0.714456	0.0493069	0.0273594	0.674879	0.732837	0.626741	0.703987	0.652041	0.777838	0.792721	0.0658696	0.84571	NaN	0.833263	0.832843	0.622429	0.0338919	-0.0358071	0.769766	0.0240718	0.0439641	0.734533	0.763314	0.429314	0.729435	0.84048	0.651919	0.765642	0.669567	0.0150016	0.565367	0.61128	0.679035	0.711639
23.3	0.706122	0.710664		23.3	0.411674	0.406293		23.3	0.690158	0.862813		23.3	0.83052	0.722999		0.785582	0.0562514	-0.00102854	0.752817	0.770059	0.544415	0.757902	0.708561	0.579777	0.757648	0.0885224	0.782644	NaN	0.864803	0.738444	0.825145	0.0925423	0.00992354	0.736862	0.021342	0.031336	0.601355	0.876318	0.568295	0.862937	1.01567	0.611883	0.615225	0.702546	0.0303247	0.710061	0.686482	0.630412	0.798314
23.4	0.61291	0.708736		23.4	0.449348	0.420463		23.4	0.880437	0.86869		23.4	0.768745	0.677919		0.783043	0.0731026	0.00672335	0.765714	0.628845	0.639754	0.822101	0.646059	0.677867	0.604346	0.0612342	0.868825	NaN	0.772502	0.775769	0.624766	-0.0193836	0.0432205	0.650759	-0.0486002	-0.0211573	0.732552	0.842935	0.444259	0.824187	0.966742	0.603956	0.603209	0.704259	0.00347692	0.832259	0.817391	0.533214	0.640554
23.5	0.824214	0.713202		23.5	0.446724	0.40277		23.5	0.871109	0.86863		23.5	0.816838	0.629492		0.763184	0.0290191	0.0204618	0.814931	0.780993	0.679211	0.779934	0.74173	0.720365	0.739154	0.00710093	0.792361	NaN	0.791694	0.87127	0.791246	0.0634028	0.0574184	0.718833	-0.0574664	0.00624617	0.783554	0.84837	0.521567	0.728135	0.901058	0.688092	0.517558	0.716367	0.0510923	0.64991	0.777184	0.656011	0.700091
23.6	0.567579	0.697323		23.6	0.353539	0.387493		23.6	0.905673	0.856182		23.6	0.452602	0.60503		0.725669	0.0407417	-0.0183139	0.787651	0.720542	0.651568	0.650847	0.673679	0.746598	0.830943	0.0245842	0.839076	NaN	0.83979	0.853996	0.637898	-0.00553502	0.0318965	0.804312	0.0636247	0.174988	0.623356	0.797857	0.616694	0.784362	0.891385	0.628538	0.623217	0.643224	0.0382054	0.728863	0.781108	0.752269	0.76882
23.7	0.718331	0.679277		23.7	0.381062	0.392752		23.7	0.909631	0.858468		23.7	0.441185	0.552568		0.743492	-0.0387678	-0.0288398	0.877107	0.722024	0.735232	0.841987	0.585295	0.717811	0.761172	0.00868611	0.728763	NaN	0.815234	0.854809	0.565068	0.120317	0.00267705	0.730616	0.0315694	0.0297416	0.629934	0.777206	0.285493	0.762389	0.839172	0.62328	0.709425	0.862156	0.0333754	0.774225	0.843263	0.744915	0.619607
23.8	0.75826	0.684075		23.8	0.504829	0.385343		23.8	0.889982	0.875947		23.8	0.46014	0.519656		0.793132	0.0407408	-0.00969062	0.865727	0.756346	0.729852	0.566095	0.575455	0.692561	0.813684	0.0584974	0.74356	NaN	0.786252	0.774805	0.6798	0.0433435	0.00870264	0.661865	0.114516	0.104512	0.582037	0.763531	0.448593	0.78384	0.818796	0.72343	0.681779	0.711141	0.0119455	0.737288	0.813273	0.700246	0.642064
23.9	0.551879	0.698952		23.9	0.311774	0.372618		23.9	0.91434	0.863007		23.9	0.368465	0.529877		0.723426	0.087408	0.016128	0.876447	0.768499	0.803182	0.862906	0.579845	0.727532	0.814049	0.100279	0.847082	NaN	0.825015	0.876878	0.701394	0.0664162	-0.0190257	0.736887	0.040605	0.0570265	0.801165	0.843973	0.584373	0.598325	0.927294	0.559196	0.645021	0.734772	0.20476	0.858972	0.860572	0.87271	0.667149
24	0.685223	0.671366		24	0.269908	0.337767		24	0.839035	0.837964		24	0.482766	0.50992		0.702412	-0.0368037	0.0606756	0.855919	0.618317	0.765075	0.822497	0.791943	0.683057	0.832755	-0.0441635	0.818886	NaN	0.849383	0.69838	0.625791	-0.0122305	0.0492482	0.855346	0.0463549	0.0173438	0.662273	0.899252	0.503104	0.797674	0.902204	0.640345	0.628457	0.805205	-0.04208	0.664368	0.791967	0.66397	0.735084
24.1	0.688974	0.694415		24.1	0.405909	0.344605		24.1	0.825847	0.825066		24.1	0.351849	0.543068		0.776971	0.058184	0.0237366	0.893552	0.747181	0.654083	0.752152	0.70651	0.738527	0.773422	0.0253198	0.789987	NaN	0.929461	0.85076	0.624411	0.127681	0.00221448	0.882199	0.0454972	0.0505672	0.564395	0.915686	0.74003	0.814429	0.974257	0.703504	0.630396	0.787853	0.0443077	0.720051	0.72919	0.830808	0.617699
24.2	0.749307	0.689488		24.2	0.344995	0.343019		24.2	0.847469	0.804898		24.2	0.53431	0.581735		0.718453	0.0566791	-0.00836714	0.91738	0.712574	0.776357	0.762951	0.607102	0.633682	0.822126	0.022832	0.787759	NaN	0.885592	0.799459	0.713562	0.0122935	0.0335458	0.809315	0.0210902	-0.0331731	0.654774	0.763654	0.760906	0.835085	0.929986	0.654219	0.530857	0.650797	0.0212188	0.777933	0.785641	0.860749	0.689547
24.3	0.746799	0.680535		24.3	0.334824	0.3266		24.3	0.763977	0.793149		24.3	0.860739	0.617889		0.778529	0.0368255	-0.0254169	0.950255	0.621177	0.796642	0.751484	0.693001	0.669401	0.689544	0.0265695	0.852694	NaN	0.83711	0.816204	0.731439	0.0346498	-0.0300182	0.861517	-0.0125206	0.147551	0.662837	0.907574	0.525852	0.836152	0.923156	0.708634	0.505701	0.778752	0.0333517	0.736805	0.770487	0.756598	0.679674
24.4	0.575946	0.683942		24.4	0.133062	0.320279		24.4	0.645721	0.790561		24.4	0.637224	0.66758		0.665785	0.00981506	0.0435235	0.880612	0.796646	0.716662	0.855761	0.65402	0.741358	0.768679	0.0387757	0.958199	NaN	0.888319	0.772013	0.658645	-0.00314514	0.0580792	0.842943	0.0669216	0.0204754	0.686847	0.790828	0.622515	0.77428	0.922633	0.718004	0.671381	0.588283	0.0858313	0.714536	0.761877	0.737605	0.743128
24.5	0.775016	0.664934		24.5	0.415081	0.324767		24.5	0.789589	0.789504		24.5	0.750937	0.686673		0.73499	0.0239055	0.0368839	0.874429	0.824602	0.737283	0.805663	0.579982	0.836184	0.662605	0.0767372	0.909765	NaN	0.928279	0.784356	0.659812	0.0175272	0.0727818	0.804119	-0.117416	0.0763595	0.598468	0.749666	0.484188	0.85477	0.964964	0.669017	0.676297	0.757047	0.0538369	0.75262	0.764345	0.77001	0.691713
24.6	0.673985	0.659521		24.6	0.366785	0.31598		24.6	0.72812	0.797986		24.6	0.789186	0.744909		0.817213	0.0634919	0.0737886	0.851363	0.797798	0.748249	0.816176	0.620119	0.695622	0.665322	0.067633	0.919556	NaN	0.933046	0.868816	0.630956	0.12396	0.00939826	0.770423	-0.0587022	-0.00725301	0.733709	0.733233	0.4877	0.820051	0.878509	0.627228	0.477439	0.657006	0.134377	0.661366	0.652287	0.871501	0.68708
24.7	0.677688	0.636947		24.7	0.357065	0.324924		24.7	0.784242	0.791217		24.7	0.78552	0.768336		0.679917	0.0832789	0.0546044	0.95822	0.727537	0.817322	0.839417	0.674819	0.809816	0.771003	0.0164275	0.895061	NaN	0.843597	0.887144	0.60911	0.0861782	0.00166404	0.732767	0.0508078	0.110747	0.735178	0.837894	0.456261	0.751296	0.904587	0.584054	0.804871	0.726501	0.0217788	0.797715	0.840721	0.80892	0.68766
24.8	0.582543	0.634706		24.8	0.25488	0.337642		24.8	0.89105	0.795513		24.8	0.815689	0.753921		0.662067	0.0646344	0.0803333	0.900433	0.732842	0.732932	0.796296	0.570134	0.712465	0.790514	0.0277715	0.897044	NaN	0.864079	0.880956	0.42232	0.0641461	0.0595011	0.827302	0.0881729	0.0298216	0.788419	0.814235	0.488431	0.81121	0.862417	0.627093	0.576866	0.696756	0.0479483	0.745364	0.688951	0.699182	0.578259
24.9	0.514148	0.651171		24.9	0.3103	0.362036		24.9	0.82952	0.816536		24.9	0.654599	0.762346		0.820413	0.048608	0.0139657	0.786063	0.701515	0.623404	0.787911	0.596186	0.689584	0.703646	0.0174946	0.89672	NaN	0.863755	0.735301	0.64038	0.00091423	0.0224041	0.631241	0.0723646	0.0466387	0.692904	0.806272	0.589649	0.829397	0.958917	0.593984	0.556831	0.762344	0.110626	0.813236	0.806218	0.708531	0.70762
25	0.640253	0.627216		25	0.326827	0.352617		25	0.902187	0.813672		25	0.875976	0.763775		0.76304	0.0599025	0.0620929	0.871476	0.690952	0.67462	0.8102	0.587566	0.770056	0.817195	-0.0032574	0.715552	NaN	0.748281	0.834697	0.642751	-0.017776	0.0402899	0.648301	-0.0421904	0.0994291	0.587348	0.685632	0.577757	0.746366	0.906691	0.487735	0.621192	0.441534	-0.0441642	0.682779	0.816097	0.716957	0.598837
25.1	0.546147	0.626105		25.1	0.425494	0.351144		25.1	0.786551	0.826376		25.1	0.745157	0.758801		0.82981	-0.0230243	0.145271	0.775556	0.620993	0.751385	0.870804	0.686283	0.765174	0.823835	0.085099	0.80639	NaN	0.827956	0.782929	0.674219	0.0642326	0.0508012	0.646704	0.106442	-0.0445315	0.721909	0.76843	0.500614	0.798514	0.889194	0.750019	0.647958	0.766385	0.0299126	0.810379	0.850343	0.718513	0.727364
25.2	0.726631	0.611857		25.2	0.449284	0.345878		25.2	0.802641	0.813115		25.2	0.731003	0.743014		0.831609	0.0499773	0.0243694	0.768401	0.799721	0.708961	0.685301	0.723596	0.761071	0.808294	0.0105563	0.891686	NaN	0.751513	0.732655	0.665853	0.0959024	0.0564165	0.82168	0.00506806	0.0323762	0.494193	0.739096	0.604393	0.817003	0.838961	0.707813	0.736721	0.685637	0.11978	0.71236	0.763151	0.712308	0.587622
25.3	0.724124	0.648294		25.3	0.352604	0.359293		25.3	0.834925	0.80199		25.3	0.713044	0.733041		0.799841	-0.0146438	0.0242918	0.770224	0.648148	0.682221	0.781893	0.689373	0.764584	0.848069	0.0907969	0.805425	NaN	0.81461	0.821208	0.550477	0.0155963	0.0190391	0.868429	0.0156602	-0.0136365	0.6633	0.708522	0.498146	0.684413	0.943946	0.677665	0.53119	0.68691	-0.000950757	0.693386	0.869808	0.725803	0.756378
25.4	0.559422	0.676502		25.4	0.330313	0.357071		25.4	0.763809	0.799928		25.4	0.763802	0.746036		0.745979	0.0873058	0.0327723	0.825082	0.700366	0.685305	0.615188	0.694473	0.741857	0.829954	-0.0139004	0.845129	NaN	0.910374	0.731216	0.696531	-0.0155841	0.0751425	0.856062	-0.0272555	0.0257323	0.683725	0.796075	0.443739	0.739879	0.916742	0.63238	0.596684	0.776666	0.0293272	0.686987	0.861445	0.713449	0.780923
25.5	0.663989	0.665834		25.5	0.353529	0.356866		25.5	0.842461	0.787184		25.5	0.74442	0.738225		0.779912	0.0741895	0.0480054	0.869047	0.687653	0.708147	0.841595	0.707795	0.733257	0.841238	0.0900435	0.933606	NaN	0.829857	0.774023	0.850042	0.0271874	-0.00617266	0.847035	0.135346	0.0655504	0.61752	0.741973	0.509286	0.694247	0.918172	0.780718	0.54337	0.749092	0.00844236	0.731279	0.811291	0.629852	0.56892
25.6	0.549459	0.685407		25.6	0.309675	0.323756		25.6	0.66489	0.778207		25.6	0.643433	0.734764		0.727117	0.0734735	0.00947464	0.842659	0.770303	0.73481	0.834446	0.604275	0.620688	0.751205	0.00778418	0.773545	NaN	0.826714	0.855685	0.775318	0.00726281	-8.38078e-05	0.721772	0.16364	0.00206908	0.704036	0.757393	0.548419	0.731912	0.947154	0.566399	0.520531	0.683312	0.0216155	0.644711	0.800003	0.820324	0.626183
25.7	0.910473	0.68877		25.7	0.375607	0.324791		25.7	0.790927	0.77946		25.7	0.725931	0.745685		0.803223	-0.040632	-0.0208092	0.800906	0.727157	0.548346	0.830933	0.58407	0.680218	0.836533	0.0892713	0.889665	NaN	0.813684	0.87931	0.600479	0.110378	0.0239705	0.868449	-0.0740609	0.113926	0.651251	0.73096	0.583135	0.781549	0.915897	0.503178	0.57305	0.854258	0.0314152	0.719486	0.78544	0.630415	0.602832
25.8	0.76802	0.697586		25.8	0.290304	0.331714		25.8	0.810965	0.772325		25.8	0.771558	0.758658		0.764958	-0.00573908	0.026715	0.697341	0.741033	0.660608	0.690719	0.686901	0.563088	0.798916	0.010757	0.742254	NaN	0.781994	0.787539	0.639081	0.0351636	0.00775559	0.631221	-0.0283555	0.0301526	0.705772	0.78681	0.470346	0.654661	0.968451	0.714698	0.670208	0.759052	-0.0247126	0.824092	0.778975	0.845095	0.650182
25.9	0.544239	0.713971		25.9	0.324984	0.35076		25.9	0.787491	0.778596		25.9	0.805679	0.768559		0.758037	0.100509	-0.0286107	0.788978	0.696944	0.690174	0.51614	0.732094	0.693531	0.827313	0.0532398	0.845525	NaN	0.869599	0.814253	0.699508	0.0212658	0.00307823	0.693215	0.0943099	0.0233789	0.664825	0.813404	0.610504	0.651088	0.967267	0.638141	0.66935	0.758836	-0.0196785	0.745478	0.727261	0.882496	0.635857
26	0.722305	0.707541		26	0.127506	0.35286		26	0.705756	0.756859		26	0.714007	0.769864		0.830237	0.0386864	0.0232505	0.794567	0.766374	0.730767	0.126655	0.679505	0.725607	0.763614	0.0501266	0.824008	NaN	0.893643	0.73378	0.637232	0.0613372	-0.0236639	0.681415	-0.0571374	0.047468	0.779655	0.795817	0.34357	0.751258	0.899975	0.859519	0.738987	0.717908	0.0146979	0.760083	0.834581	0.841591	0.512731
26.1	0.756901	0.720845		26.1	0.458601	0.363177		26.1	0.813915	0.776722		26.1	0.829292	0.781995		0.743607	0.0148286	0.0283105	0.774537	0.700356	0.643797	0.155258	0.635159	0.749416	0.772215	0.0561802	0.860466	NaN	0.729357	0.671232	0.767854	-0.00302091	0.0272752	0.629403	0.000793554	0.0578971	0.608332	0.909919	0.40178	0.660489	0.949802	0.886374	0.697683	0.728577	0.000601505	0.740567	0.731179	0.842127	0.7066
26.2	0.803467	0.708458		26.2	0.414902	0.36395		26.2	0.770715	0.78414		26.2	0.829795	0.782153		0.780379	0.0860624	0.0136137	0.786997	0.692256	0.60014	0.151608	0.632597	0.673244	0.75655	-0.00495756	0.921915	NaN	0.841425	0.744977	0.704282	0.0740741	0.0635328	0.728723	-0.0516451	0.0371031	0.774195	0.764463	0.567339	0.787813	1.006	0.655038	0.544684	0.704103	0.0721503	0.728932	0.719189	0.886437	0.750218
26.3	0.706884	0.694683		26.3	0.501735	0.375852		26.3	0.820241	0.784939		26.3	0.852919	0.777793		0.910816	0.051982	0.0669497	0.704071	0.761887	0.595394	0.0184178	0.84695	0.82572	0.789714	0.028789	0.796196	NaN	0.837034	0.761067	0.857834	0.110475	-0.0140919	0.68254	-0.0675459	0.107426	0.672785	0.790034	0.611505	0.78149	0.920704	0.628525	0.66878	0.760262	0.00331811	0.771001	0.776784	0.857644	0.709848
26.4	0.606125	0.72134		26.4	0.372424	0.389105		26.4	0.646832	0.796037		26.4	0.75616	0.774364		0.767672	0.0355825	0.0161998	0.779953	0.782373	0.696735	0.20094	0.784098	0.745138	0.744851	0.0494538	0.813488	NaN	0.747385	0.847711	0.829743	0.142742	0.0827147	0.72624	0.00241537	0.0548273	0.682693	0.768152	0.501089	0.82171	0.911463	0.598522	0.575409	0.691651	0.00399597	0.719247	0.809802	0.728085	0.768898
26.5	0.669191	0.728761		26.5	0.40253	0.417777		26.5	0.84366	0.817766		26.5	0.752612	0.787407		0.808504	0.0304296	-0.0317923	0.764382	0.713299	0.731203	0.101573	0.844938	0.747738	0.743102	0.0156063	0.812944	NaN	0.790243	0.770167	0.740138	-0.0446343	0.0613168	0.733464	0.0123771	0.0456673	0.698364	0.818985	0.543103	0.78331	0.918139	0.710762	0.555843	0.815509	0.103821	0.744478	0.831771	0.626667	0.892449
26.6	0.798992	0.732063		26.6	0.38256	0.408011		26.6	0.857687	0.80718		26.6	0.727356	0.773468		0.693647	0.0460454	-0.0218135	0.781662	0.652901	0.625752	0.190768	0.81277	0.71835	0.78419	0.0577864	0.82766	NaN	0.83023	0.885716	0.437784	0.0859958	0.133235	0.814341	0.187468	0.0400904	0.787022	0.799372	0.624908	0.813461	0.97053	0.644397	0.508685	0.794129	0.0242368	0.732243	0.73011	0.401614	0.715215
26.7	0.644048	0.72164		26.7	0.397424	0.414849		26.7	0.818159	0.816249		26.7	0.732313	0.760708		0.81348	0.0664278	0.0355167	0.814574	0.791042	0.714892	0.17964	0.780506	0.771246	0.753831	0.0279151	0.842496	NaN	0.845497	0.819958	0.384288	-0.0111757	0.074685	0.761414	0.0241405	-0.0354641	0.648019	0.720918	0.592232	0.768506	0.971805	0.625466	0.64234	0.740801	0.0542717	0.795203	0.705848	0.29579	0.493058
26.8	0.784149	0.712244		26.8	0.444262	0.399307		26.8	0.887367	0.804828		26.8	0.774826	0.753906		0.816062	0.0907967	0.052673	0.959747	0.824781	0.655937	0.149767	0.792605	0.714131	0.759957	-0.0272315	0.901071	NaN	0.875913	0.772766	0.729694	-0.0419454	0.0226082	0.72233	0.0520652	0.0466474	0.819463	0.789654	0.496572	0.742008	0.984852	0.686234	0.625246	0.74208	-0.027802	0.700658	0.834332	0.35244	0.482436
26.9	0.789094	0.72304		26.9	0.385553	0.399817		26.9	0.901322	0.821107		26.9	0.831391	0.750381		0.749194	0.0760622	0.0410157	0.795878	0.71533	0.693163	0.112133	0.694175	0.624323	0.691012	0.0619085	0.943404	NaN	0.840737	0.836626	0.764025	0.0662038	0.0274163	0.643497	0.112068	-0.0634556	0.650962	0.709913	0.419683	0.77825	0.935033	0.574588	0.682739	0.679253	0.0191988	0.532247	0.760921	0.546781	0.708318
27	0.786614	0.722663		27	0.370712	0.393605		27	0.718639	0.819992		27	0.703842	0.738148		0.765782	0.0896076	0.0510614	0.840252	0.769696	0.694808	0.140956	0.779871	0.801935	0.684848	0.0312413	0.792514	NaN	0.689799	0.80395	0.649792	0.117709	0.0275023	0.834253	-0.0144142	-0.00981598	0.701989	0.687022	0.606074	0.778127	0.986553	0.717358	0.595217	0.875821	0.0625284	0.779265	0.811524	0.863901	0.819112
27.1	0.70966	0.70095		27.1	0.476445	0.386826		27.1	0.852339	0.813972		27.1	0.71495	0.753869		0.746403	0.0861858	0.00654411	0.847557	0.766064	0.698867	0.122414	0.674811	0.730887	0.823127	0.0609188	0.914615	NaN	0.867743	0.764178	0.690994	-0.0478185	0.0142449	0.805133	-0.0901883	0.0384282	0.560562	0.684084	0.548583	0.73051	0.985334	0.649618	0.574953	0.757041	0.0480667	0.825327	0.721014	0.759425	0.67531
27.2	0.62232	0.706297		27.2	0.361853	0.397495		27.2	0.717448	0.818357		27.2	0.791702	0.774564		0.763886	0.0179595	0.121632	0.926599	0.607539	0.620147	0.0648009	0.679066	0.62113	0.725743	0.0298675	0.809174	NaN	0.781986	0.809562	0.610646	-0.00753128	-0.0376882	0.71812	0.0227717	-0.0308734	0.73519	0.780305	0.631842	0.76741	0.972578	0.740279	0.455662	0.785862	0.0470958	0.768415	0.661368	0.909108	0.771099
27.3	0.703287	0.696135		27.3	0.377015	0.395372		27.3	0.793342	0.812231		27.3	0.724436	0.786411		0.816858	0.010209	0.0721084	0.805816	0.663605	0.70712	0.185883	0.645817	0.689994	0.735829	0.0122915	0.75266	NaN	0.826069	0.840044	0.767553	0.0469229	-0.0214144	0.829175	-0.0279638	-0.0238895	0.800189	0.655009	0.381332	0.717416	0.929674	0.651241	0.517501	0.711978	0.0463872	0.695085	0.804495	0.954023	0.609758
27.4	0.665802	0.68561		27.4	0.346628	0.388784		27.4	0.833627	0.804883		27.4	0.642513	0.791184		0.881505	0.0473758	0.0469585	0.89736	0.736064	0.670546	0.208311	0.691009	0.755279	0.796362	0.0252628	0.842382	NaN	0.730769	0.744916	0.54872	-0.0632933	0.00185298	0.752687	0.0641226	0.0367284	0.665762	0.68657	0.496929	0.684427	1.0112	0.557558	0.622261	0.747562	0.0432898	0.614461	0.778158	0.836325	0.697514
27.5	0.603579	0.684286		27.5	0.321549	0.386192		27.5	0.803509	0.817964		27.5	0.868848	0.8165		0.857312	0.0187865	0.0164542	0.946509	0.733919	0.737372	0.066755	0.64329	0.660913	0.698397	0.044056	0.832898	NaN	0.785583	0.795593	0.650574	-0.0432022	0.0732984	0.786085	-0.05036	0.0874286	0.663363	0.895535	0.454169	0.830311	0.893801	0.741233	0.748614	0.729277	0.0659929	0.706763	0.821428	0.855093	0.593808
27.6	0.692164	0.681041		27.6	0.49344	0.364552		27.6	0.857625	0.804174		27.6	0.918568	0.842567		0.751337	0.125934	0.080672	0.840563	0.673726	0.550565	0.138633	0.725969	0.635642	0.612846	-0.0129446	0.793199	NaN	0.723494	0.845123	0.739289	0.0124859	0.091172	0.797955	0.0220461	0.0399832	0.614556	0.741633	0.519844	0.748702	1.01134	0.790624	0.728954	0.745985	0.0644405	0.699067	0.812643	0.803247	0.725631
27.7	0.69269	0.691044		27.7	0.425159	0.380768		27.7	0.832225	0.807889		27.7	0.881448	0.854489		0.779682	0.0506082	0.00627739	0.861751	0.791741	0.48229	0.105097	0.719106	0.736282	0.69265	0.0433229	0.843066	NaN	0.723994	0.755686	0.643874	-0.00366203	0.0169831	0.771333	0.0677248	0.0368762	0.716094	0.811934	0.523827	0.84646	0.97668	0.765619	0.686321	0.702749	0.0436937	0.837792	0.796749	0.796428	0.574843
27.8	0.694376	0.687303		27.8	0.326255	0.385272		27.8	0.835191	0.806775		27.8	0.874349	0.871651		0.767577	0.0277745	0.050674	0.717927	0.764494	0.61017	0.0636099	0.771096	0.741597	0.745342	0.0326195	0.79305	NaN	0.831865	0.733456	0.784705	0.104158	0.0542995	0.742814	0.0594736	0.0982383	0.578874	0.780622	0.601495	0.778471	0.989762	0.658497	0.59766	0.633131	0.0457471	0.685345	0.832301	0.648209	0.506087
27.9	0.774695	0.697365		27.9	0.347388	0.396679		27.9	0.836372	0.786438		27.9	0.931683	0.90258		0.747898	0.0198447	0.00449193	0.813049	0.760217	0.572627	0.125734	0.701441	0.640283	0.653891	0.0253914	0.786339	NaN	0.885813	0.869757	0.60438	0.00794858	0.0521907	0.725711	0.0719319	-0.0230681	0.75417	0.69769	0.677141	0.699836	1.06938	0.700656	0.661621	0.690636	-0.0167171	0.703867	0.832318	0.742443	0.753112
28	0.680452	0.720266		28	0.281685	0.406482		28	0.728229	0.792066		28	0.949561	0.906665		0.722776	0.0519044	0.0238856	0.840306	0.684428	0.759781	0.0456096	0.771917	0.689685	0.75026	0.039329	0.780215	NaN	0.805664	0.740924	0.497792	0.063695	-0.0253519	0.739236	0.0966451	-0.0523905	0.642888	0.716612	0.714292	0.766321	0.976132	0.715379	0.496164	0.701649	0.064917	0.713586	0.807703	0.777757	0.715158
28.1	0.712348	0.709793		28.1	0.507795	0.401744		28.1	0.750879	0.780641		28.1	0.898992	0.901359		0.723195	0.113198	-0.006841	0.83646	0.676425	0.566043	0.178143	0.607176	0.63955	0.712899	-0.00901935	0.794593	NaN	0.793195	0.528437	0.62319	0.131394	-0.0249103	0.735181	-0.0329449	-0.05836	0.509423	0.691135	0.715615	0.462176	0.969217	0.774113	0.613503	0.701652	0.00107655	0.692237	0.785577	0.677549	0.525694
28.2	0.66962	0.701975		28.2	0.417546	0.404905		28.2	0.783322	0.793567		28.2	0.878902	0.913839		0.935796	0.0486876	-0.0165491	0.786614	0.727229	0.538902	0.164032	0.720554	0.765636	0.728593	0.0452574	0.827288	NaN	0.646943	0.333243	0.645941	-0.00536842	0.0791609	0.739526	-0.0481359	0.0241995	0.639996	0.767779	0.678182	0.70456	0.900962	0.616212	0.68326	0.651469	0.0032186	0.755409	0.784688	0.827672	0.391265
28.3	0.756357	0.69844		28.3	0.449294	0.399098		28.3	0.650594	0.809345		28.3	0.920873	0.918388		0.759124	0.0565188	0.00565827	0.701809	0.744163	0.662239	0.161726	0.683253	0.684777	0.660934	0.0151001	0.784855	NaN	0.831579	0.508724	0.626207	0.0524446	0.0674085	0.784106	0.0166201	-0.00844777	0.666507	0.79655	0.714642	0.822786	1.00437	0.72003	0.653276	0.70582	-0.0816287	0.68238	0.727433	0.889746	-0.0504446
28.4	0.809687	0.70269		28.4	0.409774	0.383901		28.4	0.85416	0.800879		28.4	0.905611	0.895864		0.800383	0.0426209	0.00672818	0.762937	0.769858	0.574654	0.0127415	0.53607	0.700426	0.746456	0.0422131	0.827185	NaN	0.846283	0.80746	0.652813	0.00573157	0.0161555	0.579035	0.0998022	0.00516595	0.612866	0.754089	0.749156	0.810294	0.986535	0.691428	0.67729	0.808331	0.0245686	0.75168	0.820502	0.917342	0.0375835
28.5	0.597908	0.707063		28.5	0.450797	0.393374		28.5	0.754796	0.813376		28.5	0.870809	0.880926		0.788727	-0.0275988	0.0187345	0.750543	0.7352	0.629552	0.226215	0.732313	0.796744	0.733544	-0.0221192	0.775344	NaN	0.630842	0.788758	0.73303	0.103062	0.00293895	0.794533	0.100625	-0.0369022	0.710144	0.672743	0.674385	0.821308	0.924966	0.671022	0.507616	0.745124	0.0336338	0.877747	0.842243	0.973129	0.0715514
28.6	0.62233	0.69303		28.6	0.453608	0.38034		28.6	0.948556	0.827247		28.6	0.993769	0.866633		0.718726	0.0188063	0.0631026	0.751873	0.695379	0.562213	0.149734	0.634502	0.759105	0.850218	0.0111754	0.847921	NaN	0.656739	0.792049	0.744904	0.0964343	0.0109764	0.786134	0.0495772	0.0803946	0.820059	0.763673	0.719824	0.597969	0.970981	0.629288	0.556461	0.771667	0.0568465	0.759734	0.851151	0.8343	-0.00749901
28.7	0.662565	0.712477		28.7	0.273994	0.382975		28.7	0.977197	0.844735		28.7	0.915292	0.837268		0.799052	0.0808452	-0.0163367	0.851732	0.74198	0.658655	0.113943	0.51597	0.80834	0.74979	0.0543638	0.795185	NaN	0.726919	0.737932	0.664175	0.0337628	0.0276721	0.693012	-0.083289	0.046372	0.631382	0.659008	0.746792	0.783107	0.877803	0.651245	0.490165	0.793094	0.0204656	0.680526	0.811584	0.78981	0.0609202
28.8	0.812943	0.700692		28.8	0.210613	0.390203		28.8	0.760176	0.878061		28.8	0.728971	0.815497		0.841422	0.0275394	-0.0573106	0.645111	0.651843	0.497844	0.131143	0.686864	0.648482	0.710403	0.0762305	0.81789	NaN	0.770495	0.834954	0.680949	0.072175	0.00959678	0.548208	-0.044118	-0.0423555	0.780369	0.656002	0.685641	0.730672	0.94211	0.598845	0.682867	0.972429	0.0490114	0.848495	0.815753	0.795409	-0.072233
28.9	0.719807	0.693054		28.9	0.366941	0.396793		28.9	0.840701	0.871021		28.9	0.815113	0.793439		0.756277	0.00452794	0.0131639	0.821728	0.797742	0.485788	0.141974	0.508052	0.760022	0.834381	0.00638052	0.855054	NaN	0.831386	0.87486	0.673807	0.0848348	0.0508868	0.735225	-0.0304713	0.0387042	0.648331	0.694641	0.425667	0.868337	0.876197	0.637513	0.667874	0.872818	0.0376011	0.68092	0.793605	0.798962	-0.0800911
29	0.586056	0.698847		29	0.390495	0.398871		29	0.875722	0.879535		29	0.770356	0.773813		0.792575	0.0204812	-0.0211691	0.743614	0.794566	0.627738	0.0311692	0.613057	0.771596	0.754967	0.0356955	0.853242	NaN	0.851751	0.802261	0.662691	-0.00767706	-0.0155144	0.743165	0.04531	0.10917	0.742592	0.806273	0.555607	0.810799	0.918595	0.610084	0.783965	0.921937	-0.0372964	0.756107	0.859437	0.72279	0.0262587
29.1	0.84464	0.715408		29.1	0.441256	0.40274		29.1	0.94071	0.864969		29.1	0.614618	0.749897		0.788323	0.063496	-0.0336634	0.893041	0.740968	0.657369	0.0730491	0.636038	0.70114	0.723649	0.0723903	0.878777	NaN	0.836849	0.770378	0.625053	-0.0423547	0.0805418	0.591065	0.0369228	0.14288	0.660689	0.672569	0.577475	0.753096	0.878766	0.545167	0.727996	0.846401	0.0187095	0.698248	0.742892	0.697403	0.0141353
29.2	0.65029	0.717349		29.2	0.514345	0.42903		29.2	0.950533	0.85897		29.2	0.724932	0.731455		0.809683	0.0434368	0.0322009	0.858551	0.773743	0.66646	0.137788	0.705054	0.808699	0.604051	0.0778758	0.820673	NaN	0.850587	0.896883	0.632245	0.066857	0.0426366	0.667154	-0.126555	0.0734488	0.630417	0.836016	0.63787	0.773787	0.796956	0.613684	0.679329	0.834011	-0.0057908	0.729557	0.695871	0.808685	-0.0278719
29.3	0.740951	0.682126		29.3	0.469092	0.44345		29.3	0.790799	0.881087		29.3	0.707089	0.726387		0.780499	-0.00834764	0.0602752	0.827478	0.7325	0.660926	0.0999419	0.699907	0.861792	0.800114	0.0219124	0.839449	NaN	0.833455	0.749969	0.595768	-0.0108716	-0.0498582	0.779315	0.0295922	0.0629641	0.553872	0.754659	0.542591	0.782174	0.883167	0.784762	0.641561	0.759108	0.00632318	0.765802	0.704041	0.818198	-0.0165384
29.4	0.650041	0.685724		29.4	0.469498	0.45229		29.4	0.831425	0.885171		29.4	0.694176	0.724849		0.831686	0.0504105	-0.0220373	0.759408	0.807831	0.648983	0.0523704	0.643822	0.750299	0.699326	0.0840837	0.887955	NaN	0.790881	0.822332	0.661913	0.0072368	0.0620575	0.693283	0.134577	0.083977	0.812371	0.687998	0.555071	0.831218	0.74935	0.706615	0.647202	0.738568	0.107724	0.796636	0.857142	0.724062	0.0134552
29.5	0.771379	0.684919		29.5	0.488427	0.446062		29.5	0.817461	0.881212		29.5	0.778525	0.713339		0.807787	0.0927275	NaN	0.789921	0.808207	0.737416	0.118834	0.507929	0.715982	-0.0203655	-0.013236	0.777827	NaN	0.963117	0.831865	0.64413	-0.0133476	0.0412073	0.507552	-0.0557703	-0.00511187	0.643764	0.783648	0.667738	0.725952	0.824464	0.60512	0.763631	0.725825	0.0283467	0.777765	0.736234	0.855373	0.00699359
29.6	0.680031	0.669032		29.6	0.5106	0.445279		29.6	0.923203	0.871328		29.6	0.749311	0.727318		0.802363	0.0422136	NaN	0.683064	0.71061	0.604617	0.0525838	0.68727	0.734189	0.00668123	0.0589035	0.846581	NaN	0.804977	0.782589	0.689292	0.0671579	0.0492529	0.675984	0.0786085	0.0502807	0.549264	0.891857	0.831184	0.802347	0.955082	0.64376	0.640237	0.801701	0.0284367	0.799914	0.770844	0.821515	-0.0562804
29.7	0.495939	0.659289		29.7	0.340394	0.429358		29.7	0.959233	0.857703		29.7	0.683363	0.728777		0.841158	0.00897127	NaN	0.827076	0.686889	0.681347	0.241389	0.593132	0.801709	0.121682	-0.0109966	0.929748	NaN	0.701725	0.894889	0.690042	0.0737508	0.0270611	0.818766	0.0420219	0.0968528	0.797857	0.905846	0.784951	0.771843	0.918913	0.750623	0.47942	0.865465	-0.0813292	0.740968	0.805707	0.679436	-0.000979966
29.8	0.75219	0.654898		29.8	0.446501	0.417562		29.8	0.87745	0.867101		29.8	0.801267	0.730732		0.659585	0.0650499	NaN	0.908745	0.665605	0.581312	0.0891809	0.570422	0.70024	0.00453644	0.0556172	0.838774	NaN	0.777583	0.884552	0.559483	0.126512	0.0470092	0.686664	0.123861	0.0762878	0.692717	0.932402	0.563967	0.784163	0.968547	0.750439	0.520262	0.814838	-0.0035778	0.775299	0.813577	0.405009	-0.0113984
29.9	0.578808	0.674545		29.9	0.33445	0.413417		29.9	0.840097	0.856447		29.9	0.666769	0.734172		0.894088	0.0558226	NaN	0.83443	0.806505	0.637587	0.0918799	0.645691	0.754578	-0.00789632	0.00618412	0.781471	NaN	0.772785	0.837215	0.637866	0.0121845	-0.0113391	0.692099	-0.0432632	-0.0402527	0.682361	0.797534	0.69408	0.734122	0.935694	0.613337	0.630116	0.603271	-0.0543887	0.753388	0.870249	0.65513	-0.0170829
30	0.701658	0.671695		30	0.434205	0.40783		30	0.851755	0.869364		30	0.740434	0.737008		0.772389	0.0657977	NaN	0.954406	0.776744	0.515267	0.0502756	0.710368	0.747803	0.0229509	0.020846	0.904901	NaN	0.84746	0.909739	0.62001	-0.0378051	-0.037421	0.768177	0.109449	0.100867	0.72803	0.845071	0.678059	0.767986	0.896943	0.706126	0.70173	0.701087	0.0290227	0.72162	0.70098	0.698653	0.00455916
30.1	0.562609	0.679697		30.1	0.371056	0.405026		30.1	0.827899	0.867947		30.1	0.738055	0.738475		0.841913	0.0362889	NaN	0.878587	0.759731	0.638938	0.0721639	0.644176	0.801742	0.0208672	0.0361267	0.842518	NaN	0.740147	0.872532	0.693396	-0.0229245	0.0224552	0.647682	-0.0680567	0.0634142	0.5171	0.860569	0.633901	0.860985	0.932697	0.620173	0.718905	0.623565	0.0354992	0.808425	0.917009	0.736612	-0.137277
30.2	0.701425	0.695368		30.2	0.362929	0.408984		30.2	0.875387	0.864457		30.2	0.724688	0.746289		0.765065	0.0516658	NaN	0.958644	0.84808	0.71602	0.10798	0.685829	0.759202	0.0893376	0.0709757	0.777116	NaN	0.85928	0.814259	0.677339	0.0862944	0.0046516	0.791319	-0.0935803	-0.0463351	0.593951	0.738548	0.668135	0.824592	0.930657	0.62736	0.668495	0.627789	0.225402	0.791665	0.86738	0.746206	-0.0168917
30.3	0.82687	0.67824		30.3	0.432195	0.406438		30.3	0.735538	0.841619		30.3	0.725135	0.753032		0.847459	-0.0188815	NaN	0.885137	0.676116	0.730633	0.189292	0.795447	0.829987	0.0300843	-0.00261172	0.821313	NaN	0.801252	0.800196	0.688129	0.0831121	0.082552	0.656614	-0.10441	0.0356317	0.683976	0.810706	0.512758	0.629626	0.897176	0.630254	0.618472	0.426891	0.0892788	0.782556	0.73701	0.67286	0.0188863
30.4	0.745725	0.706852		30.4	0.438144	0.418346		30.4	0.93371	0.834598		30.4	0.80405	0.762395		0.799611	0.064154	NaN	0.831853	0.807282	0.726272	0.236068	0.809113	0.835126	0.0244753	-0.0203551	0.900022	NaN	0.771159	0.884181	0.55924	-0.00286237	0.130195	0.74593	0.119695	0.0162301	0.743714	0.834258	0.576222	0.774937	0.839719	0.614115	0.698345	0.629563	-0.001813	0.740577	0.653526	0.836977	0.026381
30.5	0.752046	0.710945		30.5	0.485365	0.434585		30.5	0.910451	0.844331		30.5	0.762512	0.762053		0.833739	0.136608	NaN	0.834971	0.662384	0.670797	0.157862	0.875718	0.728108	-0.00617406	0.0142699	0.885509	NaN	0.874302	0.867672	0.73816	0.000585782	0.034647	0.677639	0.0871417	0.0303864	0.637595	0.729803	0.424447	0.811615	0.950867	0.665705	0.646612	0.573901	0.0587879	0.841585	0.802361	0.755863	0.0577539
30.6	0.636984	0.723942		30.6	0.376009	0.427396		30.6	0.927823	0.850411		30.6	0.753695	0.757442		0.788084	0.0327028	NaN	0.789669	0.727536	0.538942	0.207154	0.602648	0.79799	0.0207242	0.0414771	0.895598	NaN	0.810263	0.851597	0.677977	-0.0231054	0.0318321	0.817611	-0.00992274	0.00797652	0.654196	0.772021	0.473495	0.88485	0.834684	0.658895	0.582518	0.624279	0.00225059	0.660766	0.750491	0.734342	0.012452
30.7	0.598037	0.712794		30.7	0.423592	0.432438		30.7	0.671909	0.861164		30.7	0.861948	0.75077		0.805488	0.0637932	NaN	0.787466	0.851254	0.770216	0.143774	0.696111	0.713948	-0.0169543	0.13056	0.813014	NaN	0.908325	0.880922	0.599651	-0.00716451	0.00584009	0.90321	0.00569748	0.0456436	0.799106	0.775472	0.63679	0.717434	0.893143	0.686908	0.697333	0.661126	-0.0102344	0.835115	0.808949	0.701619	-0.0183348
30.8	0.836317	0.684391		30.8	0.441623	0.418224		30.8	0.776909	0.876279		30.8	0.751036	0.755447		0.727612	0.0204995	NaN	0.70731	0.665339	0.616848	0.21617	0.617019	0.799493	0.00815342	0.0611714	0.826306	NaN	0.886233	0.851774	0.737711	-0.0156773	0.0334723	0.88161	-0.00803263	0.0316803	0.580189	0.749216	0.766185	0.774667	0.92871	0.737871	0.559338	0.688561	0.0556423	0.717106	0.649174	0.755024	-0.00386533
30.9	0.738489	0.665599		30.9	0.580354	0.421558		30.9	0.939349	0.869851		30.9	0.737356	0.742815		0.758065	-0.00632147	NaN	0.898554	0.753087	0.592031	0.148397	0.611514	0.779139	0.00298584	0.00606126	0.826065	NaN	0.869637	0.883396	0.733077	-0.0322125	0.0375554	0.817295	-0.0619471	0.0227722	0.589517	0.769863	0.745002	0.718032	0.958774	0.674251	0.458864	0.652345	-0.0460963	0.779434	0.76437	0.908029	0.0383623
31	0.679589	0.678984		31	0.30635	0.418546		31	0.882619	0.868703		31	0.696561	0.744701		0.708406	0.0112682	NaN	0.684523	0.695342	0.677283	0.14532	0.863692	0.806886	0.0525637	-0.0324298	0.816017	NaN	0.819513	0.81103	0.639337	0.084117	0.0239753	0.672028	0.0255422	0.102244	0.627637	0.849371	0.810055	0.798634	0.930462	0.614225	0.683446	0.702778	0.10487	0.781591	0.807952	1.03338	0.0346838
31.1	0.601093	0.696777		31.1	0.408312	0.43409		31.1	0.972171	0.877043		31.1	0.664633	0.736134		0.8661	0.0294238	NaN	0.667437	0.552973	0.444325	0.108043	0.771717	0.766598	0.0152781	-0.0142612	0.808414	NaN	0.800338	0.717109	0.698142	0.111219	0.0439201	0.757023	-0.0475885	0.108844	0.681105	0.834061	0.74051	0.886828	0.900088	0.657321	0.529107	0.565613	0.0113237	0.812292	0.817328	0.892146	-0.0530026
31.2	0.571238	0.712814		31.2	0.304269	0.447236		31.2	0.87157	0.893914		31.2	0.767233	0.71277		0.72235	0.130984	NaN	0.817266	0.750624	0.580261	0.0986457	0.678999	0.745118	0.0428216	0.0487687	0.842667	NaN	0.829015	0.74576	0.624547	0.0481122	0.0765658	0.706209	0.146627	0.116295	0.800756	0.806963	0.60743	0.693111	0.888114	0.662488	0.589581	0.726346	0.100315	0.548053	0.747405	0.68862	-0.0126116
31.3	0.576602	0.707057		31.3	0.468148	0.446291		31.3	0.875859	0.908846		31.3	0.69036	0.715417		0.816157	0.00203081	NaN	0.61834	0.768644	0.697474	0.0955191	0.505167	0.745846	0.0561806	0.0626261	0.747502	NaN	0.853621	0.708557	0.734378	0.047973	0.0137071	0.755695	0.0702169	0.0246607	0.78263	0.899337	0.541414	0.76449	0.92779	0.763176	0.629052	0.656023	0.0167667	0.803044	0.743007	0.675592	0.046467
31.4	0.872506	0.703508		31.4	0.458257	0.430222		31.4	0.900119	0.887748		31.4	0.779485	0.730026		0.789492	0.0108821	NaN	0.7902	0.778971	0.700421	0.167246	0.60685	0.777025	-0.0307924	0.0285234	0.869339	NaN	0.873261	0.777956	0.701797	0.0565328	0.0513508	0.626389	0.0239728	0.0576141	0.786387	0.811059	0.502187	0.657274	0.933157	0.65375	0.73545	0.640516	0.0360747	0.731767	0.741726	0.819249	-0.0267518
31.5	0.797123	0.705972		31.5	0.515901	0.445457		31.5	1.00288	0.88718		31.5	0.676596	0.730619		0.789682	0.00446928	NaN	0.815787	0.785174	0.630373	0.0750787	0.691516	0.731901	0.032726	-0.0147087	0.818178	NaN	0.783066	0.778935	0.642606	0.054206	0.00675817	0.643324	0.129896	0.0827315	0.70458	0.744707	0.432422	0.773018	0.876544	0.646779	0.655985	0.661032	0.0302239	0.64569	0.915564	0.689382	-0.0403357
31.6	0.742364	0.735997		31.6	0.541913	0.455461		31.6	0.823747	0.878283		31.6	0.651668	0.745301		0.844872	0.0414332	NaN	0.749843	0.747387	0.702164	0.0555321	0.634751	0.72366	0.0915509	-0.0365071	0.84306	NaN	0.751466	0.810245	0.658269	0.121828	-0.008119	0.703438	-0.0499274	-0.0352112	0.7053	0.774888	0.548607	0.805832	0.92033	0.812899	0.718086	0.7008	0.0218109	0.631642	0.690387	0.694467	-0.0613964
31.7	0.784511	0.752593		31.7	0.433111	0.463151		31.7	0.911301	0.89287		31.7	0.774857	0.743735		0.81051	0.033832	NaN	0.788272	0.914279	0.655837	0.150963	0.726174	0.766497	-0.0249236	0.0515742	0.775485	NaN	0.834393	0.886692	0.673698	0.0614448	-0.00407281	0.746183	-0.0165923	0.0313357	0.617546	0.818403	0.505684	0.841814	0.965586	0.749327	0.656155	0.504051	0.0256995	0.726321	0.794253	0.674971	0.027141
31.8	0.706549	0.787896		31.8	0.435732	0.452079		31.8	0.749468	0.894326		31.8	0.868837	0.7615		0.88307	0.0409058	NaN	0.73699	0.843625	0.789725	0.129713	0.746012	0.673848	0.0101489	0.00937648	0.816781	NaN	0.900115	0.837841	0.554272	0.112757	0.021608	0.741022	-0.0991534	0.046651	0.624538	0.770964	0.585444	0.801755	0.893206	0.69815	0.674253	0.623105	-0.0596913	0.72964	0.737816	0.636833	0.00680188
31.9	0.701763	0.765557		31.9	0.443467	0.468109		31.9	0.877508	0.891618		31.9	0.701898	0.741642		0.782392	0.0688004	NaN	0.900798	0.886248	0.657801	0.191353	0.689763	0.732659	0.00517034	0.00642879	0.78861	NaN	0.829399	0.81044	0.577784	-0.00798419	-0.00519377	0.444401	-0.00399225	0.0776983	0.633227	0.830973	0.593585	0.767253	0.982984	0.609227	0.778409	0.635933	-0.0322761	0.614922	0.707697	0.877696	0.0637236
32	0.871313	0.746202		32	0.498353	0.466712		32	0.892091	0.874859		32	0.796778	0.751138		0.83762	0.0337701	NaN	0.898935	0.673537	0.753687	0.117008	0.640189	0.749062	0.0585382	0.0287506	0.778194	NaN	0.875336	0.875642	0.550203	0.119198	0.0263779	0.615593	0.0848403	0.0536044	0.66057	0.742103	0.543303	0.805675	0.95743	0.62559	0.655784	0.633682	0.0248951	0.704864	0.755339	0.711011	-0.00415869
32.1	0.720602	0.738924		32.1	0.373474	0.473397		32.1	1.00286	0.887399		32.1	0.753138	0.768232		0.855844	0.083432	NaN	0.842182	0.755346	0.610497	0.125538	0.6502	0.634313	0.00106218	0.024175	0.829005	NaN	0.868574	0.818517	0.635072	0.125864	-0.0201088	0.7791	0.0484966	0.0562575	0.555237	0.882035	0.471468	0.781253	0.93109	0.582623	0.48771	0.61111	-0.0425569	0.514841	0.674678	0.698292	-0.0637073
32.2	0.894335	0.73038		32.2	0.368499	0.476646		32.2	0.888959	0.879335		32.2	0.85024	0.764781		0.847641	0.0181021	NaN	0.850643	0.648476	0.584717	0.159166	0.678121	0.795884	0.0228306	0.0051404	0.843128	NaN	0.81926	0.844978	0.723472	0.0519168	0.0603246	0.753949	0.0994005	0.0234034	0.652535	0.700072	0.5691	0.770616	0.719374	0.705823	0.694608	0.78019	0.0311956	0.686664	0.754603	0.679413	0.0151122
32.3	0.671449	0.736833		32.3	0.602532	0.476645		32.3	0.87575	0.897996		32.3	0.600762	0.739979		0.804395	-0.0228281	NaN	0.736627	0.788685	0.702918	0.103616	0.699859	0.757412	0.0137327	0.0540765	0.81102	NaN	0.858976	0.812471	0.576239	0.0613324	0.0318009	0.746989	0.125734	0.175841	0.728476	0.791807	0.594196	0.760002	0.965346	0.603976	0.723019	0.678722	0.123703	0.757329	0.880807	0.661133	0.0826303
32.4	0.62293	0.737777		32.4	0.503328	0.458744		32.4	0.85205	0.889374		32.4	0.76206	0.751195		0.811225	0.0450721	NaN	0.735414	0.894815	0.629129	0.0697989	0.712816	0.716608	-0.0264727	-0.0661489	0.944394	NaN	0.732614	0.768717	0.541258	0.05704	0.0986135	0.59302	-0.0381221	-0.0583267	0.706885	0.771363	0.722692	0.84163	0.929806	0.647577	0.704266	0.612176	-0.0690238	0.725021	0.646048	0.773541	0.0109712
32.5	0.676868	0.717466		32.5	0.602075	0.44671		32.5	0.936605	0.858503		32.5	0.80552	0.74286		0.750325	0.0379704	-0.10217	0.752442	0.776933	0.632577	0.079015	0.744302	0.776117	-0.0413709	0.00661562	0.757532	NaN	0.734955	0.890973	0.65411	0.071444	0.083055	0.691178	0.0295252	0.102704	0.522889	0.820851	0.503075	0.851887	0.931247	0.600475	0.640986	0.582052	0.011176	0.798507	0.897244	0.688469	0.037541
32.6	0.707608	0.70363		32.6	0.46235	0.446817		32.6	0.838726	0.825195		32.6	0.743797	0.748039		0.761958	0.073062	NaN	NaN	0.761933	0.710218	0.0699226	0.581517	0.774725	0.0623347	0.0793561	0.875337	NaN	0.860852	0.911215	0.748298	0.0780044	0.0657701	0.745811	0.0642963	0.0562485	0.7225	0.76016	0.550387	0.775656	0.92048	0.75591	0.651464	0.600137	-0.0686821	0.752117	0.701807	0.723646	-0.0305961
32.7	0.76463	0.672093		32.7	0.435729	0.453595		32.7	0.917416	0.773819		32.7	0.645617	0.742093		0.559434	-0.027558	NaN	NaN	0.78043	0.753122	0.123085	0.654089	0.78529	0.00236247	0.031074	0.846941	NaN	0.850707	0.726449	0.706494	0.0189522	0.0341884	0.857473	0.0526128	0.0251708	0.652355	0.791441	0.514864	0.806942	0.90779	0.705834	0.60623	0.689202	0.0651491	0.890565	0.723605	0.691996	0.163665
32.8	0.710259	0.672833		32.8	0.282354	0.438965		32.8	0.799916	0.754113		32.8	0.802842	0.745604		0.508684	0.0806027	NaN	NaN	0.602	0.763809	0.155107	0.667255	0.75866	0.0487664	-0.0471886	0.859193	NaN	0.81167	0.8285	0.672009	0.0156342	0.0540336	0.806108	-0.0247918	-0.0394039	0.73911	0.752146	0.6069	0.826314	0.905608	0.660693	0.555458	0.706774	0.128234	0.633315	0.681476	0.702272	0.0686323
32.9	0.688514	0.691089		32.9	0.390053	0.393966		32.9	0.614246	0.748072		32.9	0.721758	0.741044		0.438588	0.0434444	NaN	NaN	0.774066	0.589256	0.101401	0.636361	0.743096	0.0804777	0.0818621	0.807404	NaN	0.773684	0.820709	0.668192	-0.000397792	0.117977	0.724831	0.0663323	0.0632787	0.742353	0.763456	0.830035	0.773005	0.847546	0.50593	0.686818	0.654826	0.0141979	0.713526	0.790422	0.706955	-0.0270822
33	0.596078	0.692804		33	0.374431	0.375952		33	0.703086	0.720625		33	0.799755	0.73448		0.823325	0.0215171	NaN	NaN	0.767884	0.662824	0.185234	0.545478	0.797848	-0.00633161	-0.0290355	0.890578	NaN	0.70843	0.877038	0.599361	0.0632619	0.100225	0.59935	0.103945	0.0328446	0.640313	0.701777	0.647004	0.813849	0.830439	0.5528	0.659551	0.528828	0.0826819	0.777898	0.5807	0.489336	0.0515014
33.1	0.6105	0.679002		33.1	0.429504	0.364172		33.1	0.426574	0.705086		33.1	0.796726	0.749038		0.865035	0.0834957	NaN	0.799376	0.774828	0.703958	0.0984779	0.538472	0.729763	0.0479204	0.0051289	0.908632	NaN	0.758024	0.782192	0.667445	0.0167653	0.036242	0.710936	-0.0247683	0.0569603	0.770703	0.8247	0.771007	0.821462	0.993919	0.638864	0.709472	0.638523	0.0321454	0.80845	0.775461	0.718598	-0.0868174
33.2	0.67811	0.677361		33.2	0.470863	0.36609		33.2	0.698396	0.689679		33.2	0.632356	0.764224		0.873	0.0583209	NaN	0.849747	0.706247	0.661483	0.238223	0.696659	0.682418	-0.0380224	0.0216444	0.932568	NaN	0.838723	0.74295	0.547489	0.104179	-0.0677436	0.637639	0.00487542	0.0229048	0.698153	0.836517	0.753423	0.809282	0.923361	0.738196	0.658195	0.594666	0.173132	0.692023	0.747686	0.745052	0.0638219
33.3	0.787233	0.705609		33.3	0.0983378	0.393149		33.3	0.79768	0.653653		33.3	0.721024	0.747378		0.822609	0.070734	NaN	0.84004	0.0778128	0.59209	0.077039	0.647659	0.552758	-0.0267006	0.0276171	0.864249	NaN	0.904716	0.803258	0.161631	0.0292921	-0.0163777	0.71736	0.049324	0.183188	0.640055	0.682536	0.714792	0.708266	0.959831	0.764855	0.667705	0.74274	0.0327898	0.684096	0.827795	0.51992	-0.0508322
33.4	0.692302	0.72161		33.4	0.439947	0.382586		33.4	0.689583	0.661387		33.4	0.746449	0.742703		0.811113	0.0603297	NaN	0.929517	0.00157602	0.602536	0.0784149	0.678228	0.681487	-0.00729436	0.0047224	0.820925	NaN	0.823139	0.70189	0.546096	-0.0244047	0.0147028	0.706189	0.139014	0.0128418	0.628371	0.886132	0.819767	0.764052	0.942814	0.708435	0.496102	0.615827	-0.0821475	0.733043	0.76592	0.770193	-0.0453057
33.5	0.58339	0.737802		33.5	0.356333	0.385434		33.5	0.698881	0.655675		33.5	0.874816	0.715117		0.795385	0.0148621	NaN	0.846379	-0.0164175	0.680562	0.209629	0.663253	0.764561	0.0301785	0.0294351	0.811146	NaN	0.810377	0.915585	0.640647	-0.00542927	0.0623171	0.730229	-0.0159941	-0.0527179	0.702354	0.868258	0.71875	0.753171	0.900009	0.666527	0.575073	0.579569	0.0224913	0.777044	0.560121	0.706171	0.0111515
33.6	0.749863	0.763459		33.6	0.452987	0.388386		33.6	0.778746	0.69493		33.6	0.782288	0.6506		0.793676	-0.00517706	NaN	0.863691	0.0253696	0.538438	0.0857965	0.707836	0.709141	0.0334356	0.0453031	0.8585	NaN	0.901192	0.828122	0.69346	-0.0281356	0.0359274	0.648456	-0.0345944	0.0504758	0.603863	0.758542	0.508607	0.813364	0.9818	0.68433	0.604412	0.587058	0.026737	0.622714	0.743946	0.621187	-0.0186715
33.7	0.964489	0.767783		33.7	0.525884	0.371314		33.7	0.475687	0.704348		33.7	0.651232	0.598486		0.839382	0.079858	NaN	0.856426	0.0381133	0.71531	0.0458481	0.692706	0.772071	0.0355297	0.023832	0.867195	NaN	0.88121	0.842295	0.735565	0.0442813	-0.0267662	0.796846	0.0452188	-0.016804	0.516511	0.650952	0.488919	0.716051	0.944262	0.751015	0.523728	0.616493	0.0329211	0.562413	0.762537	0.78651	0.0173262
33.8	0.832529	0.752507		33.8	0.294985	0.401552		33.8	0.683846	0.700828		33.8	0.679682	0.544393		0.724835	0.0640571	NaN	0.816765	0.07509	0.682287	0.077209	0.647351	0.704539	-0.0610223	0.0379967	0.844075	NaN	0.794363	0.738565	0.679888	-0.0273973	-0.0164598	0.712317	0.0673971	0.110438	0.70094	0.689315	0.4559	0.652395	0.89568	0.681339	0.610107	0.545521	0.0484003	0.606276	0.830265	0.662008	0.0718161
33.9	0.741802	0.768651		33.9	0.400067	0.402785		33.9	0.651682	0.714661		33.9	0.551477	0.505247		0.753471	0.028175	NaN	0.734771	0.00428423	0.673009	0.0758003	0.678978	0.710179	0.0448654	0.00305512	0.667199	NaN	0.829036	0.710595	0.569698	0.099777	-0.0818759	0.65246	0.0140237	-0.0284636	0.647937	0.800046	0.536022	0.689514	0.920133	0.70555	0.677792	0.615543	0.0422275	0.721806	0.755956	0.546495	0.0621054
34	0.841411	0.797508		34	0.456073	0.414788		34	0.779865	0.735781		34	0.216076	0.495936		0.805176	0.015375	NaN	0.795175	-0.0243408	0.818161	0.105357	0.490922	0.709772	-0.00918254	0.0261855	0.885703	NaN	0.856138	0.789974	0.596971	0.097124	0.0259103	0.76887	0.0827007	-0.0145495	0.710774	0.785883	0.556889	0.750125	0.944988	0.639854	0.612924	0.50857	0.0147648	0.641913	0.748726	0.793936	-0.0834792
34.1	0.717032	0.791883		34.1	0.317211	0.410138		34.1	0.78316	0.73031		34.1	0.163332	0.492218		0.767087	0.133584	NaN	0.775851	0.0128878	0.751383	0.228891	0.505899	0.714699	0.0569728	0.0122612	0.822123	NaN	0.809168	0.915183	0.823613	-0.00477601	0.0103803	0.666134	0.0170107	0.0975046	0.778136	0.76662	0.534197	0.761694	0.897931	0.701838	0.701062	0.700543	0.0134195	0.73792	0.834605	0.678768	-0.00904907
34.2	0.649748	0.768318		34.2	0.370481	0.411781		34.2	0.766004	0.773196		34.2	0.234185	0.501287		0.797381	0.117001	NaN	0.870256	0.0668173	0.607852	-0.017329	0.78673	0.766908	0.0145385	0.0214371	0.850418	NaN	0.81865	0.824381	0.592233	0.0727821	-0.0336758	0.727146	0.0303525	-0.0246409	0.763387	0.887672	0.481564	0.746726	0.898858	0.691844	0.751078	0.550853	-0.0300915	0.848748	0.681215	0.761016	-0.0169173
34.3	0.837599	0.755135		34.3	0.451042	0.415127		34.3	0.814079	0.794452		34.3	0.394138	0.48536		0.814482	0.0562412	NaN	0.897978	0.04239	0.711298	-0.0367738	0.652234	0.794615	0.103459	0.0260894	0.968499	NaN	0.827753	0.760701	0.660228	0.0722288	0.105818	0.870783	-0.0680512	0.0141511	0.672201	0.754989	0.57487	0.735517	0.922286	0.675621	0.491313	0.617731	0.0226432	0.714655	0.790451	0.303073	-0.0639027
34.4	0.843095	0.759688		34.4	0.464361	0.414342		34.4	0.888957	0.812458		34.4	0.791015	0.455648		0.811552	0.00504866	NaN	0.838154	-0.00956258	0.56906	0.196636	0.744895	0.804918	-0.00822621	0.0595525	0.875357	NaN	0.8082	0.804832	0.668464	0.0038039	0.0635954	0.754186	-0.0551015	0.0856932	0.675809	0.732386	0.530641	0.0940554	0.984933	0.665595	0.532101	0.698639	0.0275457	0.786503	0.8316	0.576689	-0.00906203
34.5	0.699243	0.738574		34.5	0.411135	0.405313		34.5	0.729511	0.821438		34.5	0.748822	0.481643		0.813274	0.06864	NaN	0.781363	0.0110652	0.665801	0.0569668	0.715285	0.743709	0.0204808	0.00225551	0.781439	NaN	0.840011	0.892184	0.464641	0.0669127	0.0422157	0.749582	-0.034316	0.0249808	0.74021	0.738029	0.63947	0.0897267	0.964991	0.77967	0.647602	0.70464	-0.015054	0.741251	0.781308	0.63002	0.0245444
34.6	0.752401	0.725652		34.6	0.540673	0.417576		34.6	0.861661	0.836722		34.6	0.732855	0.50159		0.829604	0.0300214	NaN	0.819856	0.00726204	0.713331	-0.00898618	0.743463	0.832872	0.0605504	0.0513362	0.8893	NaN	0.903054	0.805885	0.692406	0.0754041	0.047456	0.72551	0.137339	0.1636	0.430491	0.710767	0.647071	0.0375133	0.934592	0.770014	0.661748	0.472541	-0.000937721	0.748533	0.802253	0.50153	-0.031828
34.7	0.713881	0.759591		34.7	0.325099	0.412819		34.7	0.875149	0.837314		34.7	0.536338	0.512001		0.851801	-0.0167242	NaN	0.650533	0.041404	0.657762	0.0788112	0.732746	0.810331	-0.00985584	0.0667834	0.933458	NaN	0.849157	0.828375	0.67852	0.132734	0.0029116	0.74936	0.0474558	0.0346193	0.708026	0.746415	0.613918	0.0744717	0.827009	0.583204	0.686855	0.57974	0.00955197	0.646949	0.820531	0.834466	-0.0735308
34.8	0.782782	0.747345		34.8	0.393	0.394046		34.8	0.81374	0.842102		34.8	0.284068	0.508175		0.795863	0.0554795	NaN	0.696991	-0.0238698	0.583919	0.180242	0.634705	0.756896	0.0680641	0.05414	0.862055	NaN	0.759307	0.79646	0.652221	0.0215931	0.0575701	0.628315	0.0869466	0.0917433	0.773577	0.751199	0.690022	0.0356998	0.745681	0.791522	0.677805	0.587825	0.0923327	0.631784	0.780922	0.710529	0.0733261
34.9	0.651388	0.733416		34.9	0.374818	0.389991		34.9	0.860684	0.832436		34.9	0.450033	0.453201		0.760907	0.0307449	NaN	0.720666	0.0131675	0.527369	0.0607447	0.579292	0.80129	0.0848909	-0.0145371	0.847536	NaN	0.829428	0.865498	0.64974	0.100117	-0.0339619	0.676146	0.0783232	0.0449382	0.772147	0.860082	0.62032	0.0181266	0.676477	0.572321	0.622816	0.619851	0.0130736	0.563734	0.656645	0.621428	0.0460445
35	0.60073	0.724114		35	0.427572	0.390764		35	0.920712	0.854053		35	0.342857	0.412002		0.812896	0.13735	NaN	0.770028	-0.0131977	0.717168	0.157902	0.706875	0.872183	0.0208081	0.0414381	0.766461	NaN	0.861528	0.777069	0.620265	0.0690742	0.0355763	0.630549	0.0374028	-0.0223138	0.724787	0.721258	0.536894	0.0799241	0.686495	0.631923	0.598633	0.694879	0.0347399	0.522224	0.795886	0.764392	0.0272773
35.1	0.955201	0.724333		35.1	0.327668	0.375405		35.1	0.771335	0.853381		35.1	0.327884	0.376355		0.791767	0.0208043	NaN	0.766471	0.0309984	0.623828	0.168205	0.782134	0.750105	0.105519	-0.00912204	0.83741	NaN	0.898615	0.686011	0.739349	0.0799679	0.0408158	0.781737	0.092174	0.0339275	NaN	0.803841	0.662167	0.0440033	0.742894	0.807167	0.697331	0.59548	0.0537497	0.701443	0.795248	0.804424	-0.0419584
35.2	0.727381	0.713041		35.2	0.282087	0.388013		35.2	0.857167	0.853017		35.2	0.3597	0.364331		0.781034	0.00303036	-0.107398	0.696523	0.0415163	0.653286	0.117812	0.506146	0.709815	0.00428449	0.0462342	0.830346	NaN	0.834253	0.851224	0.685512	0.0766242	0.0305064	0.830398	-0.00485663	NaN	NaN	0.778292	0.614922	0.0149134	0.816937	0.788029	0.609458	0.59079	-0.120395	0.662969	0.759274	0.814243	-0.067148
35.3	0.717732	0.682768		35.3	0.427865	0.374861		35.3	0.801962	0.869028		35.3	0.296252	0.410215		0.780433	0.0573259	NaN	0.717906	0.0684704	0.674804	0.0272055	0.674786	0.657851	0.0481391	0.00339639	0.813978	NaN	0.769218	0.847996	0.560179	0.0837848	0.0753971	0.784312	-0.191182	NaN	NaN	0.819089	0.69623	0.013712	0.751683	0.713771	0.724266	0.649595	0.0521522	0.653213	0.806024	0.802659	-0.0211295
35.4	0.615525	0.705592		35.4	0.41809	0.386788		35.4	0.924066	0.86134		35.4	0.378033	0.458388		0.694	-0.0219804	NaN	0.791397	0.0967428	0.487281	0.0982829	0.619144	0.71362	-0.0143195	0.0744777	0.773365	NaN	0.802381	0.819298	0.752981	0.0260511	0.0264483	0.721952	-0.154898	NaN	NaN	0.807942	0.602125	-0.00860526	0.862977	0.663761	0.699225	0.680945	-0.0604513	0.719	0.685356	0.747596	0.0179364
35.5	0.754379	0.718179		35.5	0.402443	0.379584		35.5	0.855611	0.852971		35.5	0.412025	0.506613		0.867526	0.0465563	NaN	0.713078	0.184883	0.647643	0.0438215	0.599043	0.73414	0.126118	-0.0219254	0.791229	NaN	0.796214	0.829728	0.621986	0.0346865	0.10442	0.725426	-0.154033	NaN	NaN	0.626311	0.608791	0.0514606	0.859104	0.781852	0.634319	0.667024	0.0643745	0.691171	0.918146	0.75419	-0.0306623
35.6	0.612252	0.687492		35.6	0.438573	0.391529		35.6	0.871874	0.859797		35.6	0.428125	0.545157		0.739933	0.00436612	NaN	0.903141	0.0775938	0.566534	0.149921	0.692575	0.921773	-0.0315937	0.00366972	0.870783	NaN	0.824591	0.784003	0.741719	0.0382412	0.0310025	0.573331	-0.0201958	NaN	NaN	0.769074	0.731626	0.00294156	0.730499	0.710341	0.662842	0.540509	-0.017624	0.717204	0.73338	0.699071	-0.0275244
35.7	0.510323	0.673322		35.7	0.274634	0.38791		35.7	0.957838	0.868114		35.7	0.697026	0.567451		0.786592	0.0990531	NaN	0.752877	0.070918	0.560725	0.17466	0.791883	0.84406	-0.0120192	0.0263294	0.820872	NaN	NaN	0.87419	0.679021	0.0546578	0.0870787	0.452765	-0.058978	NaN	NaN	0.890756	0.791551	0.0571688	0.63293	0.686639	0.662358	0.662279	-0.0190998	0.674791	0.803049	0.716142	-0.0350817
35.8	0.856806	0.678663		35.8	0.48216	0.373859		35.8	0.791491	0.864101		35.8	0.883587	0.608012		0.764909	0.0229272	NaN	0.896462	0.0775248	0.758942	-0.0117194	0.826716	0.818863	0.00399794	0.0188137	0.716513	NaN	0.88176	0.873767	0.550589	-0.0181058	0.0164522	0.625679	-0.0508048	NaN	NaN	0.866709	0.652919	0.0574169	0.683615	0.70611	0.639505	0.5214	0.082217	0.795882	0.901393	0.62841	0.0358377
35.9	0.714016	0.682836		35.9	0.362735	0.373758		35.9	0.845397	0.853271		35.9	0.776887	0.653718		0.78374	0.0611247	NaN	0.876469	0.0847747	0.66253	0.168591	0.831692	0.804385	0.0249852	0.0104085	0.812056	NaN	0.87073	0.890851	0.577881	0.0612786	0.0845029	0.697027	-0.0214156	NaN	NaN	0.830646	0.401887	0.0260075	0.78809	0.642704	0.620542	0.703186	0.0569894	0.813556	0.847742	0.651738	0.0730399
36	0.679019	0.654627		36	0.435171	0.37421		36	0.832771	0.859188		36	0.674781	0.701593		0.707109	0.112843	NaN	0.844574	-0.0014184	0.497443	0.187696	0.908433	0.715665	0.0284923	-0.00868736	0.839328	NaN	0.865439	0.822546	0.533451	0.0794101	0.0103878	0.72366	-0.0197855	NaN	NaN	0.854572	0.438152	0.036734	0.529241	0.662173	0.752607	0.561202	-0.00785249	0.73684	0.660514	0.796406	-0.00886166
36.1	0.599846	0.660903		36.1	0.249519	0.346618		36.1	0.932019	0.872524		36.1	0.560347	0.754006		0.823046	-0.0120894	0.147233	0.918633	0.0516464	0.724918	0.0954361	0.729172	0.812498	0.0498958	0.00609997	0.833809	NaN	0.815627	0.788413	0.594429	0.0261603	0.000622845	0.820895	-0.0224484	NaN	NaN	0.883645	0.444628	-0.0109549	0.689611	0.576127	0.625684	0.505051	0.00681707	0.685218	0.684604	0.738598	0.00370937
36.2	0.7658	0.685467		36.2	0.301404	0.35688		36.2	0.765842	0.870293		36.2	0.6613	0.776957		0.877594	0.0710501	NaN	0.771843	0.0533865	0.618892	0.0785933	0.648573	0.696607	0.101553	-0.0273884	0.837551	NaN	0.841711	0.871691	0.719665	0.0722141	0.0887309	0.827875	0.166338	NaN	NaN	0.731447	0.494258	0.00343219	0.797719	0.518726	0.596727	0.584276	0.0348833	0.676818	0.81872	0.823825	0.00240061
36.3	0.653081	0.678338		36.3	0.417181	0.352202		36.3	0.8266	0.877695		36.3	0.789383	0.776149		0.754578	0.0868889	0.0394145	0.693703	0.0446512	0.679978	0.163549	0.681948	0.729469	-0.00855627	-0.0147404	0.792832	NaN	0.790991	0.84805	0.552165	0.0509532	0.09663	0.829768	-0.114038	NaN	NaN	0.791896	0.586194	0.0752686	0.858334	0.61075	0.645115	0.575562	0.0384454	0.551	0.776834	0.815103	-0.006723
36.4	0.500503	0.684847		36.4	0.406515	0.364951		36.4	0.90886	0.8539		36.4	0.842905	0.791745		0.755414	0.0184331	NaN	0.750196	0.0574455	0.726007	0.109744	0.591612	0.781258	0.0599456	0.0299737	0.72132	NaN	0.845196	0.736092	0.549997	-0.0042243	0.0236907	0.798594	0.00919249	NaN	NaN	0.733574	0.505853	0.092913	0.639381	0.618374	0.610523	0.572427	0.0288253	0.657555	0.780215	0.750781	-0.0102747
36.5	0.668737	0.690503		36.5	0.190238	0.351789		36.5	0.991898	0.839745		36.5	0.899836	0.810816		0.689335	0.0170995	NaN	0.697957	0.047108	0.687604	0.137328	0.677559	0.737636	0.00114027	0.0384824	0.857661	NaN	0.782954	0.867091	0.512612	0.0756456	0.0176479	0.914222	0.196461	NaN	NaN	0.796495	0.550686	0.0796125	0.734279	0.664926	0.645602	0.625521	-0.0221638	0.759348	0.687179	1.00747	-0.0116588
36.6	0.731397	0.68952		36.6	0.366999	0.35313		36.6	0.937761	0.812659		36.6	0.903589	0.847091		0.717176	0.0298446	NaN	0.9202	0.0395208	0.489304	-0.0198455	0.474047	0.813058	-3.37228e-05	0.0349818	0.858559	NaN	0.843014	0.84766	0.821261	0.0742573	0.0338418	0.806941	-0.0293663	NaN	NaN	0.882333	0.525754	0.0757272	0.80189	0.656399	0.69904	0.694961	0.0147515	0.65507	0.807301	0.77167	0.0442244
36.7	0.792646	0.68981		36.7	0.440052	0.356027		36.7	0.858107	0.820743		36.7	0.87631	0.856982		0.813548	0.0391649	NaN	0.934658	0.06088	0.694284	0.157606	0.675118	0.760977	0.0302557	0.0309252	0.780031	NaN	0.89971	0.789667	0.678539	0.0813097	0.0680076	0.754612	0.222027	NaN	NaN	0.696537	0.504484	0.0240065	0.75686	0.674909	0.658381	0.62964	0.0976907	0.655331	0.675142	0.752847	-0.0110422
36.8	0.772592	0.715085		36.8	0.477482	0.344153		36.8	0.63124	0.798851		36.8	0.917252	0.841528		0.778274	0.0577929	NaN	0.719928	-0.0330773	0.538717	0.118077	0.62958	0.923348	0.0447948	0.0426744	0.782341	NaN	0.929242	0.20592	0.779842	0.052312	0.0377494	0.597275	-0.154222	NaN	NaN	0.830744	0.425897	-0.0267519	0.637013	0.670924	0.557163	0.744864	0.121589	0.62266	0.789331	0.842735	-0.0103096
36.9	0.729925	0.737024		36.9	0.316708	0.333327		36.9	0.705374	0.782757		36.9	0.846425	0.820376		0.72891	0.0973536	NaN	0.672292	0.00787984	0.552371	0.164008	0.587714	0.721088	-0.0413621	0.0853519	0.746364	NaN	0.781488	0.592192	0.789022	0.126597	-0.00755111	0.784301	-0.123654	NaN	NaN	0.871815	0.47911	-0.0519178	0.799313	0.658011	0.593013	0.654019	0.125677	0.741488	0.743499	0.916281	0.00480979
37	0.591	0.693601		37	0.26159	0.356264		37	0.688245	0.747961		37	0.886817	0.780649		0.758519	0.026311	NaN	0.715816	-0.0386104	0.625825	0.154215	0.68877	0.783618	0.0280931	0.0262426	0.616746	NaN	0.884092	0.783772	0.590347	0.0119045	0.0282598	0.773638	-0.0903701	NaN	NaN	0.843231	0.432506	0.0115337	0.850961	0.657275	0.658885	0.607706	-0.053897	0.747149	0.796392	0.822759	-0.00409429
37.1	0.768406	0.714077		37.1	0.327474	0.369684		37.1	0.838607	0.722557		37.1	0.750323	0.760215		0.770605	0.0576212	NaN	0.777794	-0.00550858	0.623971	0.162457	0.640717	0.809353	-0.0319473	-0.0249195	0.634105	NaN	0.871255	0.805046	0.651311	0.0908474	-0.0297234	0.819819	-0.062515	NaN	NaN	0.765732	0.563997	0.0713094	0.792562	0.652569	0.546519	0.723062	0.0200491	0.731912	0.755736	0.645487	0.0861869
37.2	0.880555	0.716355		37.2	0.310316	0.377887		37.2	0.629568	0.711681		37.2	0.650298	0.757124		0.877106	0.0761776	NaN	0.687311	0.080971	0.445457	0.172294	0.718157	0.793624	0.0010064	0.0290786	0.786595	NaN	0.80903	0.73662	0.723921	0.129338	0.0351911	0.800938	0.0797342	NaN	NaN	0.799907	0.611778	0.0842062	0.664788	0.744612	0.57636	0.707601	0.0465587	0.715644	0.719031	0.817171	0.0266336
37.3	0.697956	0.706359		37.3	0.309084	0.363582		37.3	0.764015	0.718361		37.3	0.652535	0.733965		0.735566	0.0715012	NaN	0.85356	0.0240423	0.702326	0.27387	0.687103	0.739204	-0.00203703	-0.000972856	0.696081	NaN	NaN	0.874315	0.626797	0.0765969	-0.0334546	0.739283	0.163823	NaN	NaN	0.823138	0.576143	0.0635751	0.690563	0.732232	0.570407	0.709346	0.0304414	0.696527	0.69566	0.935727	0.0102624
37.4	0.277932	0.727458		37.4	0.396667	0.376855		37.4	0.678736	0.721566		37.4	0.542293	0.724171		0.789329	0.117172	NaN	0.78904	-0.0142248	0.623886	0.124819	0.742211	0.81339	0.0419278	0.00574859	0.829377	NaN	NaN	0.868459	0.678823	0.0777814	0.0256664	0.786659	0.0801547	NaN	NaN	0.732794	0.535311	0.0212192	0.796179	0.609086	0.536698	0.628579	0.0723325	0.717191	0.636192	0.766734	-0.0224387
37.5	0.915684	0.736061		37.5	0.487784	0.390766		37.5	0.709125	0.723615		37.5	0.719684	0.710226		0.73856	0.0581192	NaN	0.811684	0.0973747	0.654566	0.132559	0.708351	0.70248	0.0191463	-0.0985472	0.875038	NaN	NaN	0.80357	0.603468	-0.0299047	0.0577832	0.81251	0.115589	NaN	NaN	0.800065	0.513384	0.0555466	0.766402	0.651852	0.562855	0.615039	0.00115764	0.482786	0.769253	0.775283	-0.00219134
37.6	0.813145	0.740134		37.6	0.513881	0.409892		37.6	0.760221	0.726858		37.6	0.848489	0.718628		0.830214	0.012463	NaN	0.872192	0.0559236	0.76877	0.101202	0.648418	0.76469	0.0447737	0.0842095	0.834555	NaN	NaN	0.774926	0.689582	0.033232	0.00613365	0.826677	-0.0248776	NaN	NaN	0.831197	0.54371	0.117524	0.780024	0.766843	0.454954	0.60918	0.128658	0.713696	0.808871	0.732975	0.168758
37.7	0.682631	0.748938		37.7	0.348737	0.42672		37.7	0.691362	0.744805		37.7	0.708818	0.720204		0.723116	0.132644	NaN	0.775893	0.0559258	0.787555	0.0598515	0.654413	0.664326	0.0238938	0.0377649	0.825985	NaN	NaN	0.760335	0.569427	0.0165775	0.0344645	0.749508	-0.0125348	NaN	NaN	0.837446	0.67046	0.0651077	0.797616	0.598812	0.713065	0.694972	-0.0356392	0.6307	0.854971	0.905312	-0.0317805
37.8	0.919815	0.76365		37.8	0.436158	0.44587		37.8	0.734217	0.738388		37.8	0.758283	0.725911		0.782492	0.0620792	NaN	0.876293	0.0251438	0.700943	0.158506	0.688193	0.795695	0.0399197	0.043496	0.780842	NaN	NaN	0.636464	0.670186	0.100557	0.0492461	0.785003	0.0752176	NaN	NaN	0.718905	0.772043	0.0322666	0.80503	0.644568	0.735499	0.610442	-0.0623621	0.630657	0.795965	0.817751	0.0717333
37.9	0.668422	0.80997		37.9	0.386795	0.443454		37.9	0.706682	0.742175		37.9	0.761307	0.751635		0.720426	0.0566453	NaN	0.875509	0.0778332	0.667151	0.165296	0.658446	0.819262	0.0417152	0.00975455	0.865495	NaN	NaN	0.813615	0.667712	0.121719	0.0949656	0.790346	0.0244448	NaN	NaN	0.71649	0.714773	0.0222164	0.760414	0.646545	0.514512	0.598833	0.128449	0.61552	0.737786	0.93955	0.0141669
38	0.805063	0.785673		38	0.499608	0.426828		38	0.867796	0.744509		38	0.825945	0.755434		0.842787	0.0735572	NaN	0.777387	0.064052	0.681909	0.176082	0.696911	0.798312	0.0704093	0.0758452	0.796489	NaN	NaN	0.7666	0.665678	0.139012	0.0447044	0.70139	0.0306343	NaN	NaN	0.835832	0.782733	0.0688653	0.901782	0.602713	0.54094	0.668959	0.0873806	0.610182	0.643552	0.827694	0.113753
38.1	0.959789	0.779679		38.1	0.461767	0.424532		38.1	0.791091	0.754198		38.1	0.664485	0.722415		0.697912	-0.0931279	NaN	0.755392	0.065633	0.604865	0.259782	0.62384	0.844427	0.0855185	0.0394346	0.76446	NaN	NaN	0.638939	0.569851	0.150193	0.110741	0.688536	0.0707266	NaN	NaN	0.684352	0.709424	0.0284962	0.819434	0.755321	0.717946	0.469647	-0.00783118	0.83344	0.916108	0.945621	-0.0231402
38.2	0.830369	0.793578		38.2	0.48143	0.434946		38.2	0.706262	0.746988		38.2	0.703898	0.736195		0.895407	0.0910264	NaN	0.641814	0.00856605	0.729589	0.251306	0.663626	0.842831	0.022808	0.011427	0.856176	NaN	NaN	0.808804	0.651192	0.0851163	-0.00748992	0.715457	-0.00706621	NaN	NaN	0.889056	0.745761	-0.040826	0.759797	0.649621	0.558963	0.610452	-0.0248858	0.728619	0.838263	0.77388	-0.00754674
38.3	0.694814	0.774235		38.3	0.374931	0.434902		38.3	0.71282	0.750112		38.3	0.773811	0.74161		0.803038	0.0915914	NaN	0.715648	0.110353	0.52013	0.0653243	0.539557	0.870888	-0.0128655	-0.011216	0.837002	NaN	NaN	0.787625	0.654922	0.0545872	0.106853	0.70303	0.0175521	NaN	NaN	0.783061	0.801233	0.0611397	0.816018	0.664621	0.515629	0.607631	0.054318	0.777116	0.763606	0.951197	-0.0282051
38.4	0.697009	0.789516		38.4	0.338141	0.423981		38.4	0.730131	0.762451		38.4	0.753868	0.7402		0.793669	0.00476016	NaN	0.8089	0.0527256	0.632234	0.12905	0.687931	0.80706	0.108122	0.0873022	0.78043	NaN	NaN	0.53874	0.586017	0.0474719	-0.0043327	0.675728	0.0742067	NaN	NaN	0.772989	0.840864	0.0845647	0.758554	0.640418	0.580377	0.626273	0.149158	0.782149	0.797221	0.885897	0.0449017
38.5	0.759196	0.764797		38.5	0.49322	0.410463		38.5	0.847424	0.766399		38.5	0.551321	0.750777		0.779821	0.00845801	NaN	0.810086	0.0889269	0.747717	0.0388334	0.690721	0.850236	0.0778801	0.0189865	0.854351	NaN	NaN	0.73851	0.594135	0.00117563	0.0640904	0.712365	0.0179399	NaN	NaN	0.736836	0.725461	0.0345101	0.779581	0.591013	0.647259	0.589331	0.0926717	0.758049	0.661078	0.858787	0.00199955
38.6	0.807725	0.738142		38.6	0.442461	0.397616		38.6	0.62647	0.748816		38.6	0.832836	0.728683		0.738895	0.0604302	NaN	0.807947	-0.0155856	0.647008	0.0780526	0.678362	0.663509	0.0408578	0.0251622	0.843869	NaN	NaN	0.671066	0.489514	0.0845621	0.0579523	0.749923	-0.0466165	NaN	NaN	0.792976	0.533871	0.00444026	0.80634	0.62119	0.779488	0.581211	0.0902686	0.577357	0.700512	0.855907	0.0220553
38.7	0.74573	0.719908		38.7	0.435761	0.405037		38.7	0.762334	0.753704		38.7	0.807022	0.74389		0.867167	0.0884527	NaN	0.718612	0.0169037	0.610828	0.108065	0.768058	0.755414	0.0206382	0.000269011	0.933702	NaN	NaN	0.673813	0.489631	0.00259936	-0.0292348	0.700478	0.112867	NaN	NaN	0.766576	0.623474	0.0871673	0.919311	0.687924	0.477599	0.67791	-0.0431647	0.689086	0.799715	0.730042	0.0159507
38.8	0.805948	0.718213		38.8	0.288508	0.419777		38.8	0.817734	0.751509		38.8	0.748613	0.734876		0.771947	0.0127342	NaN	0.770304	0.0338576	0.56972	0.185041	0.724881	0.7594	0.0344227	0.0381592	0.882903	NaN	NaN	0.837619	0.511374	0.110383	-0.0544942	0.704558	-0.0301594	NaN	NaN	0.740237	0.410094	0.0543991	0.632866	0.676973	0.631494	0.623418	-0.0302221	0.839778	0.767007	0.764745	0.043117
38.9	0.582593	0.722521		38.9	0.377947	0.423906		38.9	0.903327	0.756597		38.9	0.921135	0.720449		0.88457	0.0754698	NaN	0.874925	0.0501067	0.489579	0.162294	0.784171	0.742614	0.0282657	0.0702962	0.885956	NaN	NaN	0.64431	0.635933	0.0468277	0.10727	0.704154	0.0144687	NaN	NaN	0.792373	0.558506	0.0405458	0.783806	0.716148	0.715605	0.69011	-0.00998083	0.690323	0.855611	0.892421	-0.0125776
39	0.719897	0.703779		39	0.346144	0.414095		39	0.632845	0.74624		39	0.465645	0.74658		0.933673	0.0459497	NaN	0.875434	0.0203017	0.606732	0.187607	0.852951	0.683935	0.00345425	-0.00290655	0.844762	NaN	NaN	0.747818	0.67509	0.00868174	0.12181	0.934524	-0.000799293	NaN	NaN	0.885874	0.530457	0.1212	0.65589	0.645904	0.548597	0.680793	0.0862836	0.658182	0.756214	0.909098	-0.0354216
39.1	0.666263	0.695961		39.1	0.548223	0.419854		39.1	0.750254	0.755232		39.1	0.840755	0.728721		0.846998	0.0652926	NaN	0.823343	-0.0234103	0.62112	0.210922	0.610946	0.775957	0.0172934	-0.00427636	0.909946	NaN	NaN	0.72394	0.640235	0.0113933	-0.0241522	0.719697	0.00708013	NaN	NaN	0.780552	0.539561	0.00551916	0.677115	0.664142	0.714	0.549335	0.0303421	0.611052	0.879892	0.853301	-0.0536858
39.2	0.679555	0.689193		39.2	0.50759	0.419167		39.2	0.693059	0.743645		39.2	0.692686	0.714767		0.798135	0.0865243	NaN	0.7087	0.0804611	0.650351	0.0804488	0.737817	0.896429	0.0500631	0.0426629	0.855374	NaN	NaN	0.734892	NaN	0.150596	-0.02909	0.690611	0.119293	NaN	NaN	0.880483	0.496559	0.0511748	0.647716	0.640726	0.643647	0.688697	-0.0118477	0.709606	0.786198	0.790097	0.058585
39.3	0.735786	0.651274		39.3	0.375302	0.438415		39.3	0.775927	0.735154		39.3	0.624029	0.705787		0.772907	0.0844356	NaN	0.802457	0.0130969	0.591054	0.158153	0.653896	0.67808	0.0799996	0.0306151	0.802217	NaN	NaN	0.683832	NaN	0.0748148	-0.032964	0.846117	0.0659409	NaN	NaN	0.710235	0.827937	0.0345433	0.707691	0.698591	0.590197	0.728504	0.0624273	0.752788	0.848268	0.921706	-0.0442485
39.4	0.590511	0.675424		39.4	0.404915	0.455907		39.4	0.754208	0.721634		39.4	0.786494	0.691617		0.793769	0.0482574	NaN	0.635767	0.0574542	0.620787	0.144104	0.860618	0.805293	0.0255034	0.0126519	0.883161	NaN	NaN	0.554942	NaN	0.0668537	0.0373667	0.807247	-0.0534708	NaN	NaN	0.828912	0.845782	0.0567315	0.64795	0.592076	0.579444	0.558485	0.142813	0.628857	0.852602	0.935782	-0.0304333
39.5	0.737371	0.675879		39.5	0.494297	0.477801		39.5	0.7074	0.744396		39.5	0.67211	0.730149		0.787603	0.0539016	NaN	0.74644	0.0400881	0.43029	0.191077	0.802458	0.695671	0.05722	0.0709801	0.883821	NaN	NaN	0.719391	NaN	0.0885037	0.0662572	0.712724	-0.0210985	NaN	NaN	0.981202	0.711604	0.0352264	0.698382	0.675975	0.680913	0.537536	-0.0398	0.847698	0.60203	0.83109	-0.04825
39.6	0.684816	0.681416		39.6	0.42958	0.462215		39.6	0.658049	0.741888		39.6	0.681434	0.737071		0.761308	0.0463091	NaN	0.780006	0.027798	0.618513	0.060145	0.843963	0.790157	0.0427811	0.145605	0.706894	NaN	NaN	0.573957	NaN	0.134733	0.0693448	0.721725	0.0688379	NaN	NaN	0.909001	0.768193	0.11055	0.697418	0.578764	0.714282	0.512892	0.0268067	0.783812	0.766109	0.82241	-0.0174121
39.7	0.464674	0.677563		39.7	0.461734	0.458805		39.7	0.741321	0.734698		39.7	0.667795	0.741921		0.7405	0.102457	NaN	0.787132	0.0587027	0.634248	0.10087	0.747731	0.869103	0.0133894	0.0911877	0.871589	NaN	NaN	0.5251	NaN	0.0420217	0.0420087	0.689675	0.0416699	NaN	NaN	0.733795	0.828468	0.0680623	0.694208	0.731748	0.538063	0.690746	-0.0112769	0.65514	0.752627	0.973236	-0.065118
39.8	0.799942	0.689332		39.8	0.535379	0.474625		39.8	0.781648	0.729493		39.8	0.793607	0.758053		0.660789	0.0385188	NaN	0.668407	0.0461923	0.614089	0.189437	0.67424	0.694248	0.0279093	0.0227294	0.847477	NaN	NaN	0.50015	NaN	0.155103	-0.026263	0.640122	0.056435	NaN	NaN	0.726709	0.596335	0.0136935	0.765092	0.769481	0.759158	0.614986	0.0325136	0.735465	0.818584	0.881487	0.0252743
39.9	0.723992	0.683635		39.9	0.54319	0.466916		39.9	0.837699	0.735665		39.9	0.812432	0.745622		0.858605	0.0559773	NaN	0.822323	0.106781	0.774169	0.0250157	0.729086	0.745559	0.0804859	0.100251	0.789036	NaN	NaN	0.633557	NaN	0.0226638	0.00706024	0.741861	-0.0508888	NaN	NaN	0.745963	0.423465	0.0125226	0.700135	0.528475	0.643642	0.616523	-0.0100012	0.693073	0.859652	0.811987	-0.13141
40	0.716095	0.68576		40	0.407947	0.45672		40	0.72768	0.737781		40	0.903049	0.753908		0.832579	0.088035	NaN	0.644092	0.0844491	0.613088	0.0758227	0.858768	0.851378	0.0543301	0.0125133	0.875053	NaN	NaN	0.642786	NaN	0.0123673	-0.000471496	0.922803	0.05664	NaN	NaN	0.742956	0.551832	0.112619	NaN	0.723758	0.603686	0.689531	-0.0291618	0.847803	0.962515	0.777752	-0.0980103
40.1	0.644882	0.692041		40.1	0.476905	0.452655		40.1	0.62835	0.751177		40.1	0.736342	0.763231		0.754597	-0.000593677	NaN	0.93985	0.0137625	0.602814	0.0618087	0.717558	0.871812	-0.04374	0.00657254	0.834554	NaN	NaN	0.686467	NaN	0.0629073	-0.00945204	0.636113	0.00679944	NaN	NaN	0.855275	0.483893	0.108422	NaN	0.652126	0.535318	0.668185	0.0631027	0.84649	0.713531	0.811943	-0.0193514
40.2	0.841708	0.70798		40.2	0.517677	0.452683		40.2	0.729082	0.764006		40.2	0.769217	0.778084		0.776827	-0.0175052	NaN	0.871156	0.0580932	0.703144	0.080001	0.785794	0.832694	0.0871154	0.0410799	0.872116	NaN	NaN	0.605901	NaN	0.00406464	0.0625969	0.430142	0.0128251	NaN	NaN	0.838661	0.550113	0.0984849	NaN	0.525398	0.590588	0.54238	-0.0890956	0.768849	0.794138	0.758408	0.0394827
40.3	0.539241	0.694684		40.3	0.335535	0.436725		40.3	0.809754	0.781116		40.3	0.674616	0.773399		0.853393	0.0486909	NaN	0.793888	0.0393588	0.804449	0.098433	0.804375	0.808197	0.0427751	0.00788856	0.858351	NaN	NaN	0.759672	NaN	0.124609	0.10213	0.727722	-0.110773	NaN	NaN	0.984557	0.558346	-0.000671065	NaN	0.769728	0.820091	0.506779	0.000611185	0.693767	0.770964	0.946672	0.0443059
40.4	0.756487	0.681551		40.4	0.40253	0.428536		40.4	0.726441	0.792105		40.4	0.746683	0.762912		0.812671	0.128814	NaN	0.71647	0.0364372	0.623153	0.0978086	0.75656	0.767729	-0.00454415	0.000988741	0.809862	NaN	NaN	0.643942	NaN	0.0338307	0.0108575	0.678069	0.0223572	NaN	NaN	0.780909	0.627679	0.0779313	NaN	0.586107	0.643146	0.640814	0.0515923	0.84128	0.866932	0.889975	0.0140367
40.5	0.741351	0.691756		40.5	0.392995	0.43925		40.5	0.778619	0.812453		40.5	0.765339	0.751698		0.887989	-0.00518257	NaN	0.81214	0.0769647	0.676719	0.18641	0.655065	0.725205	0.0384678	0.000979896	0.840223	NaN	NaN	0.558342	NaN	0.0702198	0.0472662	0.701851	-0.053488	NaN	NaN	0.663552	0.34236	0.0503338	NaN	0.80503	0.748321	0.712292	0.107421	0.673471	0.81155	0.838709	-0.0695146
40.6	0.608127	0.693162		40.6	0.461995	0.42944		40.6	0.856776	0.84323		40.6	0.801475	0.759009		0.591696	0.0318946	NaN	0.747367	0.0195625	0.61364	0.0555845	0.664343	0.644586	0.096841	0.0597653	0.82932	NaN	NaN	0.778873	NaN	0.0058276	0.0556437	0.626703	0.093786	NaN	NaN	0.808338	0.609045	0.0344377	NaN	0.580441	0.634935	0.76767	0.0938296	0.699004	0.778678	0.878059	0.0697373
40.7	0.680278	0.673422		40.7	0.39175	0.410503		40.7	0.935641	0.848589		40.7	0.75144	0.774552		0.799298	0.0914751	NaN	0.831488	-0.000986429	0.67606	0.101873	0.638242	0.812777	0.029864	0.0745036	0.868286	NaN	NaN	0.796613	NaN	0.0650379	0.0613963	0.559797	0.070584	NaN	NaN	0.778513	0.776783	0.143137	NaN	0.622317	0.692975	0.486171	0.0478515	0.752496	0.779146	0.823215	-0.0191291
40.8	0.605789	0.684093		40.8	0.469489	0.414246		40.8	0.936604	0.843114		40.8	0.718048	0.792258		0.85277	0.0909283	NaN	0.776779	0.117496	0.652968	0.0450423	0.65834	0.69841	0.0148078	0.0650811	0.816729	NaN	NaN	0.651928	NaN	0.120685	0.0133763	0.699736	-0.0513176	NaN	NaN	0.855754	0.776216	0.00103421	NaN	0.744378	0.539861	0.711092	-0.017125	0.732555	0.631221	0.703885	-0.0033233
40.9	0.807941	0.669564		40.9	0.504373	0.413993		40.9	0.910808	0.848163		40.9	0.802123	0.799009		0.78923	0.0260141	NaN	0.716367	0.0490998	0.641149	0.120722	0.462369	0.74098	0.0816346	0.0122248	0.755877	NaN	NaN	0.514139	NaN	0.0303033	0.105195	0.688337	0.0852948	NaN	NaN	0.850975	0.551092	0.0467716	NaN	0.711554	0.511835	0.62618	0.0507511	0.763908	0.69094	0.832081	-0.0499397
41	0.65754	0.670775		41	0.388614	0.414378		41	0.905343	0.855051		41	0.80214	0.779352		0.765814	-0.00108281	NaN	0.823569	0.0334144	0.588894	0.105851	0.681319	0.787568	0.0353761	0.10642	0.851976	NaN	NaN	0.786251	NaN	0.0217271	-0.0240233	0.669535	0.0297413	NaN	NaN	0.763021	0.413385	0.029229	NaN	0.710862	0.600191	0.56532	-0.0261932	0.678121	0.652006	0.734471	0.0662902
41.1	0.664045	0.677044		41.1	0.34725	0.403845		41.1	0.77731	0.864755		41.1	0.909104	0.782207		0.877959	0.0666145	NaN	0.953145	0.0630114	0.542246	0.0267932	0.741643	0.810202	0.0295739	0.20399	0.891946	NaN	NaN	0.736334	NaN	0.0314458	0.0625809	0.684205	0.0316168	NaN	NaN	0.799289	0.200509	0.0641206	NaN	0.653193	NaN	0.629416	0.0447015	0.725258	0.832403	0.87318	-0.0215701
41.2	0.635279	0.68477		41.2	0.369219	0.387988		41.2	0.760486	0.861285		41.2	0.833973	0.787926		0.843363	0.0760149	NaN	0.78154	0.0058869	0.586632	0.0713541	0.697309	0.78517	0.0239065	0.0868899	0.812724	NaN	NaN	0.664805	NaN	0.0567341	-0.00321134	0.819045	0.0203916	NaN	NaN	0.838331	0.2678	0.053715	NaN	0.591583	0.611086	0.741269	-0.0494332	0.542152	0.826593	0.868671	0.0542136
41.3	0.625724	0.714699		41.3	0.40025	0.361054		41.3	0.771879	0.864273		41.3	0.807439	0.788294		0.737106	0.0913135	NaN	0.746267	0.0454854	0.54293	0.0499581	0.568986	0.790051	-0.0337416	0.051321	0.765454	NaN	NaN	0.602875	NaN	0.0340017	-0.0212435	0.709889	-0.0922298	NaN	NaN	0.750371	0.489931	0.06034	NaN	0.603207	0.749374	0.697892	0.0285258	0.786913	0.761694	0.859953	-0.0195058
41.4	0.752248	0.709391		41.4	0.396461	0.36512		41.4	0.840611	0.86898		41.4	0.588425	0.781439		0.830473	0.0289842	NaN	0.642595	0.0251797	0.607465	0.15442	0.677204	0.838678	0.109461	-0.0269709	0.787167	NaN	NaN	0.629073	NaN	0.0844652	0.0216768	0.800145	NaN	NaN	NaN	0.760578	0.57	0.0171826	NaN	0.75746	0.522245	0.597842	0.0548185	0.693093	0.695641	0.75248	-0.00459467
41.5	0.664551	0.710663		41.5	0.367198	0.374908		41.5	0.944108	0.870987		41.5	0.82717	0.787424		0.885662	0.00671729	NaN	0.854574	0.0677983	0.692384	-0.0493089	0.68356	0.78415	0.109275	0.0114507	0.802937	NaN	NaN	0.597481	NaN	NaN	0.119802	0.822455	-0.00209773	NaN	NaN	0.727589	0.59554	-0.00610007	NaN	0.78654	0.630039	0.58703	0.021427	0.787187	0.697912	0.837587	0.0260832
41.6	0.749815	0.712819		41.6	0.249041	0.403128		41.6	0.904416	0.877519		41.6	0.80291	0.776649		0.74394	0.101357	NaN	0.699981	0.0505564	0.604362	0.0225882	0.6734	0.831287	-0.00109231	-0.0121361	0.898203	NaN	NaN	0.728012	NaN	NaN	0.0588671	0.695464	-0.0101348	NaN	NaN	0.872655	0.587802	0.082555	NaN	0.788561	0.620389	0.571217	-0.029751	0.747731	0.830251	0.957868	-0.000630402
41.7	0.875149	0.709328		41.7	0.227083	0.418575		41.7	0.963492	0.876792		41.7	0.721363	0.763091		0.629263	0.0341598	NaN	0.796228	0.0902557	0.572719	0.0476151	0.817185	0.811803	0.0910021	-0.0168763	0.878958	NaN	NaN	0.55352	NaN	NaN	-0.0305642	0.813133	0.0168194	NaN	NaN	0.787474	0.438605	0.0333478	NaN	0.68023	0.610909	0.581424	-0.0511479	0.741565	0.843976	0.842466	-0.00941861
41.8	0.760166	0.738176		41.8	0.540969	0.425624		41.8	0.953179	0.883866		41.8	0.740425	0.768689		0.801749	0.0459097	NaN	0.801613	0.0438305	0.628195	0.0441518	0.737147	0.755169	-0.0122818	0.0188384	0.905816	NaN	NaN	0.602766	NaN	0.0310959	0.0245618	0.728794	-0.00370822	NaN	NaN	0.832564	0.521186	0.0229757	NaN	0.71508	0.441544	0.638308	-0.0236288	0.735758	0.74495	0.883362	0.0234979
41.9	0.668992	0.742107		41.9	0.476703	0.434814		41.9	0.923406	0.888084		41.9	0.856011	0.793954		0.838854	0.109047	NaN	0.844859	0.0944201	0.551984	0.0372889	0.635677	0.753162	0.0448854	0.00709917	0.822748	NaN	NaN	0.649895	NaN	0.0604598	0.0703106	0.680846	0.0374072	NaN	NaN	0.982774	0.746804	0.0493536	NaN	0.56931	0.520513	0.630579	0.0252202	0.621652	0.875733	0.883103	-0.0538871
42	0.683451	0.752869		42	0.601227	0.460067		42	0.836096	0.8737		42	0.812129	0.769692		0.829727	0.0278647	NaN	0.877445	0.0673947	0.626337	0.0496859	0.720154	0.884355	0.0591702	0.0340714	0.890954	NaN	NaN	0.690205	NaN	0.0571255	0.0257943	0.783538	0.150454	NaN	NaN	0.801101	0.692665	0.0554021	NaN	0.603769	0.582593	0.522343	0.0312191	0.634146	0.806559	0.850385	0.0551064
42.1	0.60386	0.72506		42.1	0.508243	0.50323		42.1	0.753939	0.867333		42.1	0.711945	0.743933		0.819916	0.0344376	NaN	0.940086	0.0557815	0.522003	0.0844794	0.702147	0.76917	0.0123823	-0.0206953	0.896975	NaN	NaN	0.713903	NaN	-0.0461033	-0.0362671	0.692315	0.0184007	NaN	NaN	0.805593	0.541745	0.000522348	NaN	0.682394	0.672149	0.709703	0.0987912	0.559111	0.831787	0.801698	0.0918709
42.2	0.885349	0.706223		42.2	0.463695	0.527258		42.2	0.835542	0.863037		42.2	0.857824	0.740179		0.860442	0.117963	NaN	0.686766	0.0664025	0.59833	0.0656227	0.729959	0.761893	0.0664943	0.107742	0.809822	NaN	NaN	0.823837	NaN	-0.0296574	0.00243755	0.863264	0.104979	NaN	NaN	0.738449	0.614854	0.0822428	NaN	0.689556	0.657234	0.62315	0.0641256	0.735251	0.714096	0.995114	-0.0478565
42.3	0.787633	0.700429		42.3	0.479168	0.531354		42.3	0.878574	0.864785		42.3	0.815809	0.748749		0.747982	0.106457	NaN	0.766664	0.101811	0.651148	0.0906948	0.766352	0.806855	-0.0155939	0.040215	0.877444	NaN	NaN	0.758592	NaN	0.0417608	0.0758763	0.787717	-0.0901453	NaN	NaN	0.896253	0.523354	0.0977326	NaN	0.663359	0.846142	0.726959	0.0403793	0.744429	0.690234	0.868407	0.0535801
42.4	0.761408	0.686757		42.4	0.594476	0.557648		42.4	0.814653	0.85611		42.4	0.608816	0.736837		0.787762	0.0399826	NaN	0.85064	0.10333	0.79075	0.176065	0.731429	0.840286	0.0244109	-0.0258704	0.795132	NaN	NaN	0.754372	NaN	0.0546033	0.0417634	0.756428	0.0376085	NaN	NaN	0.774075	0.722975	0.0292589	NaN	0.674398	0.589411	0.632286	0.0522814	0.686475	0.771286	0.853861	-0.0215528
42.5	0.499538	0.690676		42.5	0.637509	0.550055		42.5	0.847117	0.857977		42.5	0.571079	0.75189		0.688004	-0.000735214	NaN	0.723417	0.0488179	0.692754	0.136167	0.778145	0.777077	0.0245852	0.132437	0.80853	NaN	NaN	0.690576	NaN	0.00637973	0.0367815	0.642773	-0.00721717	NaN	NaN	0.866975	0.691021	0.020346	NaN	0.6694	0.689209	0.817846	0.037227	0.70073	0.788311	0.876003	-0.0297034
42.6	0.705612	0.713611		42.6	0.443336	0.547276		42.6	0.924823	0.870003		42.6	0.687575	0.777674		0.809413	0.00533994	NaN	0.78071	0.0452263	0.666964	0.222548	0.203348	0.758672	0.0432634	0.0398461	0.789353	NaN	NaN	0.644773	NaN	0.0677993	0.0258145	0.721615	-0.00681218	NaN	NaN	0.893183	0.488126	-0.0127587	NaN	0.642483	0.589179	0.678907	-0.00375133	0.705811	0.754542	0.762339	0.0238555
42.7	0.708015	0.711686		42.7	0.577825	0.54523		42.7	0.968913	0.867529		42.7	0.817551	0.784292		0.833358	0.018415	NaN	0.765375	0.0276392	0.631939	0.113128	0.0241645	0.869476	0.0200943	0.059799	0.932772	NaN	NaN	0.754983	NaN	0.048836	0.0769349	0.898435	-0.0502631	NaN	NaN	0.77477	0.827395	0.120711	NaN	0.675329	0.794046	0.732449	0.0572335	0.660577	0.584813	0.792421	0.0318821
42.8	0.545951	0.704184		42.8	0.713351	0.544493		42.8	0.845331	0.861387		42.8	0.748807	0.776974		0.74555	0.0127206	NaN	0.790508	0.0537502	0.686547	-0.0235253	-0.0411094	0.706485	-0.0106673	-0.0059332	0.69863	NaN	NaN	0.770883	NaN	0.130512	-0.00349632	0.792749	0.120806	NaN	NaN	0.761183	0.767097	0.148084	NaN	0.522581	0.623017	0.541714	0.136804	0.78275	0.793123	0.795511	0.00647266
42.9	0.718722	0.709965		42.9	0.532896	0.536086		42.9	0.852903	0.863216		42.9	0.947602	0.781756		0.830675	0.0675806	NaN	0.931222	0.0320217	0.559604	0.0939049	0.0413951	0.76773	-0.00186306	0.0271852	0.844397	NaN	NaN	0.704463	NaN	0.0186075	0.0590858	0.461242	-0.0678187	NaN	NaN	0.770432	0.769849	0.044184	NaN	0.71753	0.606606	0.649107	-0.0317682	0.832941	0.609653	0.894154	-0.0299729
43	0.810271	0.724596		43	0.483232	0.517966		43	0.86217	0.869757		43	0.944005	0.806013		0.806587	0.00839914	NaN	0.880715	0.0608799	0.735691	-0.0313125	0.0532439	0.836303	0.0528859	0.000470367	0.826858	NaN	NaN	0.722802	NaN	-0.0678435	0.0355431	0.563186	0.132335	NaN	NaN	0.737566	0.759351	0.0157349	NaN	0.730879	0.771781	0.649067	0.00500547	0.742962	0.697381	0.933766	-0.0202634
43.1	0.868023	0.721773		43.1	0.445272	0.537736		43.1	0.813278	0.872937		43.1	0.917386	0.80404		0.826166	0.00782054	NaN	0.742891	0.0687117	0.585932	0.155843	-0.05631	0.653315	0.0440755	-0.0234165	0.787299	NaN	NaN	0.624432	NaN	0.0323618	0.0647023	0.80513	0.0305465	NaN	NaN	0.835967	0.724754	-0.0136559	NaN	0.761227	0.778266	0.569984	0.0433772	0.621073	0.69274	0.857203	0.0342536
43.2	0.720114	0.711811		43.2	0.472535	0.52538		43.2	0.823294	0.853634		43.2	0.749944	0.76931		0.720238	0.0551649	NaN	0.918744	-0.0406742	0.678773	0.0514581	-0.0334968	0.776945	0.00325229	0.0312722	0.8849	NaN	NaN	0.566722	NaN	0.0755548	0.0459767	0.749264	NaN	NaN	NaN	0.793696	0.622232	0.0254498	NaN	0.728803	0.491701	0.65656	0.153728	0.655372	0.885822	0.847817	0.0673548
43.3	0.813442	0.725266		43.3	0.518814	0.519961		43.3	0.831112	0.856581		43.3	0.651859	0.736126		0.806486	0.037565	NaN	0.716654	0.132151	0.657726	0.0797445	0.117716	0.807648	0.0288039	0.00362213	0.891841	NaN	NaN	0.543441	NaN	-0.0326274	-0.0165104	0.653543	0.0543986	NaN	NaN	0.789078	0.749025	0.0476515	NaN	0.606569	0.667548	0.617937	0.0827688	0.729702	0.765188	0.771071	0.0295038
43.4	0.631215	0.701585		43.4	0.474436	0.539403		43.4	0.905991	0.85078		43.4	0.789389	0.682221		0.913292	0.0578683	NaN	0.692185	0.0754235	0.696889	0.11489	0.0855264	0.767287	0.00758039	0.0692248	0.84712	NaN	NaN	0.794699	NaN	0.090413	0.102815	0.804438	0.123493	NaN	NaN	0.613211	0.861387	0.0373072	NaN	0.624055	0.574793	0.535419	0.146176	0.845597	0.804902	0.76007	0.0281404
43.5	0.680201	0.675131		43.5	0.621265	0.564528		43.5	0.953444	0.840876		43.5	0.669821	0.651867		0.715483	0.0523944	NaN	0.772677	0.0947467	0.578754	0.167195	0.0702251	0.808439	0.0107433	-0.00061759	0.901158	NaN	NaN	0.451508	NaN	-0.0150215	0.06147	0.864237	0.074794	NaN	NaN	0.851569	0.647109	0.126618	NaN	0.741107	0.633182	0.414682	-0.0140975	0.697428	0.70065	0.48696	-0.01272
43.6	0.618356	0.673978		43.6	0.466618	0.580625		43.6	0.79518	0.839622		43.6	0.50498	0.643765		0.50904	0.00843544	NaN	0.760604	0.0233151	0.775958	0.135596	0.0639527	0.83639	0.0532718	0.0162117	0.737696	NaN	NaN	0.748722	NaN	0.0147496	0.0753793	0.741408	-0.000785546	NaN	NaN	0.78268	0.468073	0.0311832	NaN	0.608886	0.824403	0.561977	0.0618717	0.620601	0.728252	0.492784	-0.0161272
43.7	0.667046	0.685		43.7	0.66458	0.585481		43.7	0.871853	0.817204		43.7	0.450146	0.658725		0.0285608	0.0322097	NaN	0.789326	0.0750847	0.628398	0.161805	0.072573	0.81513	0.00911023	-0.01872	0.726519	NaN	NaN	0.871452	NaN	-0.0378214	0.0618666	0.82113	0.0339263	NaN	NaN	0.760572	0.511684	-0.0211391	NaN	0.633265	0.776801	0.612934	-0.00680063	0.760714	0.711096	0.529098	0.116596
43.8	0.505594	0.692148		43.8	0.707874	0.594982		43.8	0.800698	0.794013		43.8	0.462459	0.684799		0.0122836	0.105988	NaN	0.852218	0.0298157	0.628563	0.180885	0.0336943	0.820877	-0.0315055	-0.00812933	0.834418	NaN	NaN	0.531378	NaN	0.00375301	0.0326637	0.845247	0.118144	NaN	NaN	0.85954	0.512753	0.0687762	NaN	0.783607	0.607152	0.593079	0.00990791	0.701004	0.727271	0.8162	-0.021732
43.9	0.572186	0.716283		43.9	0.709358	0.607599		43.9	0.773036	0.760483		43.9	0.670818	0.679338		0.040708	0.0487189	NaN	0.732745	0.0733095	0.64635	0.114325	0.101393	0.831021	0.046624	0.0290772	0.826548	NaN	NaN	0.523279	NaN	0.0437809	0.0644861	0.707275	-0.0165055	NaN	NaN	0.848518	0.627652	0.0802676	NaN	0.652264	0.641784	0.602775	0.00871653	0.737627	0.762815	0.917233	0.0527009
44	0.857647	0.715011		44	0.590145	0.606779		44	0.801993	0.733636		44	0.844467	0.671148		0.0858089	0.0261992	NaN	0.843353	0.052073	0.657348	0.140057	0.0155089	0.783948	0.072338	0.0475886	0.87249	NaN	NaN	0.568812	NaN	0.0254381	0.0428241	0.539446	-0.158234	NaN	NaN	0.699071	0.764005	0.110542	NaN	0.619162	0.728462	0.526432	0.0831248	0.630075	0.895073	0.734822	-0.0927119
44.1	0.819313	0.691816		44.1	0.51624	0.618474		44.1	0.621532	0.721148		44.1	0.884582	0.675565		0.0619651	0.0367546	NaN	0.781543	0.0597683	0.763095	0.20285	0.0762909	0.826046	-0.0342237	0.0530324	0.796445	NaN	NaN	0.525143	NaN	0.138443	0.13398	0.701081	-0.0259377	NaN	NaN	0.824014	0.749126	0.117319	NaN	0.702009	0.655553	0.550489	0.0229961	0.745585	0.770109	0.917951	0.0802405
44.2	0.877775	0.696631		44.2	0.604322	0.609185		44.2	0.622394	0.693677		44.2	0.886527	0.714332		-0.0216938	0.0441538	NaN	0.83275	0.0559352	0.603785	0.0850581	0.188823	0.804584	-0.0294417	-0.00877035	0.872822	NaN	NaN	0.762068	NaN	-0.0453926	0.0133021	0.741795	0.0757116	NaN	NaN	0.711457	0.719642	0.00149375	NaN	0.66901	0.568839	0.567135	0.0745258	0.764747	0.911707	0.725005	0.00217238
44.3	0.848427	0.715249		44.3	0.587986	0.605256		44.3	0.604217	0.678991		44.3	0.740244	0.758067		0.0210243	0.0942071	NaN	0.795174	0.0330197	0.726032	0.122136	0.0840938	0.831441	-0.0443625	0.0994404	0.861656	NaN	NaN	0.705813	NaN	0.0918326	0.0356298	0.773061	-0.00651874	NaN	NaN	0.773979	0.530864	0.0374972	NaN	0.65245	0.595388	0.634756	-0.0379903	0.717148	0.796749	0.871415	0.0580307
44.4	0.668756	0.738508		44.4	0.613887	0.594723		44.4	0.711824	0.663077		44.4	0.596104	0.785923		0.0775442	0.0503703	NaN	0.907643	0.0566437	0.496523	0.127493	0.0974603	0.855467	-0.0378986	-0.00459268	0.727454	NaN	NaN	0.72627	NaN	0.0385512	-0.0388011	0.774966	0.0860268	NaN	NaN	0.41887	0.663071	0.00563521	NaN	0.723725	0.619346	0.480006	0.0107132	0.690699	0.778922	0.782159	0.0219357
44.5	0.409605	0.71014		44.5	0.571874	0.586072		44.5	0.682787	0.64241		44.5	0.544739	0.775054		-0.00683334	0.06857	NaN	0.833829	0.0780549	0.298879	0.0396628	0.0861931	0.750389	-0.0178396	0.0584642	0.793988	NaN	NaN	0.577005	NaN	0.0211861	0.0482054	0.518195	-0.112985	NaN	NaN	0.784928	0.562173	0.066708	NaN	0.732789	0.750958	0.577388	0.150098	0.683465	0.693524	0.928823	-0.0458952
44.6	0.710381	0.702731		44.6	0.580979	0.570718		44.6	0.624612	0.657768		44.6	0.799047	0.757442		0.105006	0.0882586	NaN	0.778666	0.0311038	0.262127	0.0889699	0.019315	0.838643	-0.0155438	0.0847475	0.905108	NaN	NaN	0.947887	NaN	0.0609463	0.0863862	0.704921	0.11004	NaN	NaN	0.685875	0.456084	0.0297579	NaN	0.730382	0.679613	0.644903	0.0192333	0.777643	0.754859	0.913509	-0.0330795
44.7	0.673152	0.695927		44.7	0.67251	0.554111		44.7	0.66852	0.68269		44.7	0.856073	0.752113		-0.0152147	-0.00249855	NaN	0.826212	0.0277494	0.311738	0.132567	0.0395941	0.822133	0.00748027	0.074826	0.902185	NaN	NaN	0.71015	NaN	0.0627616	0.0648464	0.63094	-0.00887023	NaN	NaN	0.687959	0.47276	-0.0203809	NaN	0.732751	0.660151	0.679605	0.0362886	0.730135	0.60819	0.725943	0.0873761
44.8	0.78152	0.668115		44.8	0.614561	0.533151		44.8	0.629812	0.69487		44.8	0.921521	0.752471		0.0193195	0.0761535	NaN	0.696101	0.00221012	0.303833	0.0521532	0.169396	0.839416	-0.0203077	0.0719108	0.860212	NaN	NaN	0.642548	NaN	0.0934727	0.0843221	0.691456	0.00415526	NaN	NaN	0.746537	0.529954	0.0628909	NaN	0.716349	0.629077	0.66521	0.0972591	0.780827	0.764946	0.822795	-0.0558029
44.9	0.602331	0.671856		44.9	0.512292	0.503157		44.9	0.61599	0.714901		44.9	0.746645	0.777549		-0.00326109	0.0548394	NaN	0.816936	0.0311586	0.627964	0.0371412	-0.0529042	0.762003	0.0260455	0.0104163	0.782873	NaN	NaN	0.749753	NaN	0.0456927	0.00220016	0.721364	0.0830097	NaN	NaN	0.853443	0.645094	0.0734272	NaN	0.682896	0.71062	0.582099	0.00929722	0.74132	0.729515	0.846571	-0.0234561
45	0.752628	0.709697		45	0.378054	0.483653		45	0.759753	0.726136		45	0.726077	0.794654		0.0338049	0.167588	NaN	0.754116	0.0484425	0.722877	0.101684	0.0842168	0.925376	0.0639385	0.00343846	0.871994	NaN	NaN	0.611052	NaN	0.0565042	-0.00229809	0.757945	0.0529448	NaN	NaN	0.801131	0.529251	0.0969127	NaN	0.722384	0.632453	0.614375	0.0857986	0.780178	0.685734	0.698941	-0.0398974
45.1	0.816544	0.703306		45.1	0.454852	0.476421		45.1	0.846693	0.732956		45.1	0.838565	0.787932		0.0355436	0.0205566	NaN	0.835827	0.0635872	0.501951	0.11465	0.0718921	0.842415	0.0384149	-0.0403308	0.782126	NaN	NaN	0.885897	NaN	0.0513657	0.0379905	0.60521	0.0505004	NaN	NaN	0.758863	0.461418	0.0546651	NaN	0.616225	0.744294	0.762794	0.0817045	0.688907	0.739941	0.84481	-0.0770787
45.2	0.598114	0.701895		45.2	0.399346	0.43525		45.2	0.713834	0.738164		45.2	0.743468	0.758838		0.0308009	0.116774	NaN	0.853964	0.0259916	0.521688	0.18575	0.0505859	0.817057	0.00206886	0.0989835	0.779115	NaN	NaN	0.638491	NaN	0.013824	0.08916	0.702659	-0.0443195	NaN	NaN	0.857021	0.605742	0.0195253	NaN	0.571229	0.661495	0.577018	0.0140956	0.770946	0.626488	0.791992	0.0123741
45.3	0.702427	0.691318		45.3	0.343944	0.422282		45.3	0.892109	0.768511		45.3	0.821806	0.734889		-0.0399728	0.0573369	NaN	0.708618	0.0417148	0.671159	0.0865608	-0.0145654	0.783234	-0.00417274	0.00915239	0.872254	NaN	NaN	0.57851	NaN	-0.014146	0.0983728	0.605134	-0.0645194	NaN	NaN	0.829891	0.595593	0.027727	NaN	0.685711	0.662257	0.575587	0.0602341	0.672372	0.882139	0.983147	-0.0172579
45.4	0.750174	0.716298		45.4	0.396339	0.410149		45.4	0.783896	0.797496		45.4	0.698689	0.728889		0.00465647	0.0857697	NaN	0.75285	0.071796	0.566872	0.0446748	0.0354546	0.804305	0.0144109	0.0376415	0.817009	NaN	NaN	0.600428	NaN	NaN	0.0849067	0.663097	0.00693313	NaN	NaN	0.910378	0.429698	0.0250884	NaN	0.586773	0.627951	0.561577	0.243299	0.682929	0.540757	0.778842	0.00380688
45.5	0.652863	0.738381		45.5	0.515891	0.428327		45.5	0.686	0.814705		45.5	0.738547	0.749523		0.0645476	0.0127752	NaN	0.825407	0.0477036	0.616565	0.155185	0.0541866	0.856822	-0.00421456	-0.0230486	0.831102	NaN	NaN	0.536931	NaN	0.0064724	-0.0122009	0.768549	0.103466	NaN	NaN	0.773824	0.516823	0.136009	NaN	0.734396	0.755625	0.551405	0.0746626	0.841734	0.738575	0.952024	0.0572323
45.6	0.660456	0.736717		45.6	0.301971	0.421161		45.6	0.715388	0.808075		45.6	0.594227	0.74366		-0.0360136	0.0622254	NaN	0.74343	0.034862	0.684473	0.0288351	0.0698497	0.775737	0.0169674	0.0409449	0.753841	NaN	NaN	0.798636	NaN	0.0849229	0.0648552	0.615584	-0.0393422	NaN	NaN	0.776751	0.564102	0.0253232	NaN	0.726398	0.652373	0.695653	0.0726534	0.66763	0.792606	0.957848	-0.117938
45.7	0.686327	0.755565		45.7	0.497847	0.41259		45.7	0.902931	0.810318		45.7	0.705974	0.736564		0.103947	-0.00136513	NaN	0.747029	0.0149046	0.665862	0.130269	0.0894359	0.821162	0.0121507	-0.00633311	0.723669	NaN	NaN	0.552554	NaN	0.12521	0.0227265	0.73158	-0.0373213	NaN	NaN	0.355758	0.690836	0.0950118	NaN	0.773896	0.677637	0.668311	0.0151792	0.793898	0.826191	0.708707	0.0305195
45.8	0.827153	0.782596		45.8	0.403102	0.42021		45.8	0.876863	0.818805		45.8	0.692651	0.711678		0.0654824	0.0817406	NaN	0.855296	0.0350299	0.529262	0.0936879	0.150033	0.863706	-0.0106473	0.0220493	0.766406	NaN	NaN	0.612236	NaN	0.00738263	0.0314139	0.717081	-0.0187008	NaN	NaN	0.188305	0.485434	0.0330972	NaN	0.737677	0.538287	0.636065	0.0295358	0.78243	0.774995	0.766019	0.0597855
45.9	0.951375	0.765986		45.9	0.541654	0.417191		45.9	0.914629	0.825336		45.9	0.911776	0.707277		0.00400764	0.0697674	NaN	0.816714	0.0660456	0.567086	0.158122	0.0683246	0.818216	0.00534028	-0.0162453	0.835408	NaN	NaN	0.521562	NaN	0.067352	0.0873284	0.790575	0.12941	NaN	NaN	0.517161	0.612156	0.0754257	NaN	0.786363	0.645378	NaN	0.0338956	0.655925	0.768544	0.861402	0.061786
46	0.80156	0.770736		46	0.390355	0.409354		46	0.78702	0.836573		46	0.785805	0.709171		0.0253615	0.0220512	NaN	0.783512	0.0921458	0.735882	0.00244597	0.022722	0.863828	0.0621172	-0.00932488	0.875599	NaN	NaN	0.60876	NaN	0.0266238	0.00579889	0.732631	0.00309732	NaN	NaN	0.793548	0.593874	-0.00146404	NaN	0.63123	0.523776	NaN	0.0896513	NaN	0.689926	0.963872	-0.00893598
46.1	0.767747	0.776529		46.1	0.322208	0.434205		46.1	0.734028	0.85468		46.1	0.6796	0.725491		0.0727748	-0.0186822	NaN	0.784318	0.0502218	0.577803	0.0311618	0.0536238	0.804892	-0.0358087	0.0289376	0.811281	NaN	NaN	0.646424	NaN	-0.0183686	0.062458	0.677675	0.0403405	NaN	NaN	0.772226	0.51105	0.0891128	NaN	0.705166	0.681128	NaN	0.0417597	NaN	0.858403	0.946232	0.0400577
46.2	0.945713	0.778271		46.2	0.412526	0.451		46.2	0.96849	0.845302		46.2	0.597835	0.73958		0.0439999	0.0719416	NaN	0.715241	0.0277399	0.682925	0.128236	0.0899895	0.858965	0.0354702	0.0879985	0.90582	NaN	NaN	0.684909	NaN	0.0227653	0.0585443	0.750539	-0.0446484	NaN	NaN	0.725676	0.549523	0.161643	NaN	0.72494	0.722028	NaN	0.0361951	NaN	0.764938	0.743373	-0.0361409
46.3	0.600681	0.762962		46.3	0.369165	0.451313		46.3	0.842673	0.851832		46.3	0.659079	0.759491		0.106248	0.00154457	NaN	0.703653	0.0985836	0.678084	0.00851198	-0.0506651	0.824977	-0.00174911	0.0236576	0.914545	NaN	NaN	0.78446	NaN	0.0304335	0.139396	0.74077	0.0175146	NaN	NaN	0.721846	0.64184	0.0315531	NaN	0.857239	0.59039	NaN	0.0748669	NaN	0.804517	0.914088	-0.00667985
46.4	0.695612	0.747509		46.4	0.445355	0.459964		46.4	0.787134	0.844149		46.4	0.755589	0.75748		0.0631792	0.104977	NaN	0.787778	0.0645595	0.768764	0.0774758	-0.00590326	0.837273	0.0684575	0.0508719	0.968355	NaN	NaN	0.674202	NaN	0.0446019	0.00547349	0.726449	0.0512909	NaN	NaN	0.815636	0.532717	0.0291808	NaN	0.755348	0.591203	NaN	0.00504799	NaN	0.837149	0.993797	-0.0138556
46.5	0.712591	0.723142		46.5	0.525634	0.472882		46.5	0.878352	0.844642		46.5	0.741107	0.768743		-0.0396913	0.078218	NaN	0.678418	0.0931605	0.726387	0.0958675	0.00176868	0.691297	-0.0704421	-0.00512961	0.773758	NaN	NaN	0.822592	NaN	0.0359902	0.0718147	0.734954	0.0841676	NaN	NaN	0.900788	0.641029	0.0218908	NaN	0.680863	0.636773	NaN	0.108366	NaN	0.834274	0.934368	0.0241988
46.6	0.70201	0.726129		46.6	0.649	0.468527		46.6	0.818534	0.861162		46.6	0.832777	0.777309		0.0268461	0.0276535	NaN	0.800531	0.039687	0.778715	-0.0631813	0.00120187	0.792977	0.0553471	0.0734972	0.920957	NaN	NaN	0.828359	NaN	-0.00700999	-0.00662569	0.639223	-0.0328409	NaN	NaN	0.770711	0.493598	0.147672	NaN	0.608423	0.616107	NaN	0.0171927	NaN	0.765382	0.861428	0.0544102
46.7	0.68937	0.717815		46.7	0.405917	0.436049		46.7	0.935628	0.855159		46.7	0.871852	0.757249		0.128019	0.0808658	NaN	0.959369	0.0734832	0.766782	0.13717	-0.0194317	0.856575	0.011641	-0.0160263	0.941824	NaN	NaN	0.6946	NaN	0.0360021	0.0108265	0.557299	-0.0287619	NaN	NaN	0.702796	0.528063	0.0336302	NaN	0.667623	0.654692	NaN	0.0559237	NaN	0.753527	0.845669	0.0633875
46.8	0.812295	0.732582		46.8	0.619515	0.442032		46.8	0.845486	0.860849		46.8	0.893675	0.72342		-0.0210562	0.0492478	NaN	0.738095	0.056667	0.626239	0.066258	0.103452	0.956632	0.0386443	0.0021213	0.959789	NaN	NaN	0.615845	NaN	0.129026	0.0128705	0.85926	0.170016	NaN	NaN	0.703205	0.449024	0.0473612	NaN	0.677446	0.700664	NaN	-0.0177611	NaN	0.814612	1.0005	0.0163956
46.9	0.582255	0.739776		46.9	0.506617	0.445192		46.9	0.791453	0.873796		46.9	0.887173	0.688709		0.0471544	-0.01309	NaN	0.917212	0.132162	0.547859	0.0984435	0.0761939	0.946201	0.0573096	0.0155154	0.759857	NaN	NaN	0.772234	NaN	0.0231628	-0.0149928	0.713203	0.11687	NaN	NaN	0.705164	0.531533	0.169837	NaN	0.720279	0.67717	NaN	0.0810194	NaN	0.662272	0.704425	-0.0353099
47	0.794637	0.740979		47	0.283017	0.437455		47	0.882707	0.871713		47	0.756696	0.669073		0.00875267	-0.0326089	NaN	0.88478	0.0607685	0.777768	0.0367426	0.0365162	0.919624	0.00383638	0.0548043	0.849792	NaN	NaN	0.719195	NaN	-0.0230861	0.0205497	0.821482	0.0361858	NaN	NaN	0.787736	0.503791	-0.0137351	NaN	0.7545	0.525202	NaN	0.10185	NaN	0.689641	0.804218	-0.0355355
47.1	0.870883	0.736303		47.1	0.120219	0.414698		47.1	0.914468	0.886488		47.1	0.41729	0.651407		0.0600212	0.00219534	NaN	0.81477	0.042704	0.705393	0.234598	0.0600167	0.742089	0.0750474	0.092687	0.932286	NaN	NaN	0.680885	NaN	0.0667657	0.0294876	0.814433	0.0673426	NaN	NaN	0.845509	0.507066	0.0903156	NaN	0.67408	0.678863	NaN	0.0517019	NaN	0.755468	0.960932	0.0391136
47.2	0.733583	0.729962		47.2	0.423018	0.417933		47.2	0.893884	0.888679		47.2	0.354623	0.630089		-0.00101112	0.0101704	NaN	0.708952	0.0707331	0.757594	0.234267	0.163288	0.877347	-0.0170462	-0.0555478	0.827605	NaN	NaN	0.662775	NaN	0.0337106	0.0824748	0.792928	0.178435	NaN	NaN	0.81788	0.495651	0.0436085	NaN	0.680425	0.732008	NaN	-0.0452018	NaN	0.69084	0.733993	0.0293453
47.3	0.76036	0.723808		47.3	0.473794	0.376673		47.3	0.903655	0.883434		47.3	0.443187	0.620355		0.0209178	0.0576516	NaN	0.798856	0.0640131	0.728923	0.196228	0.00910118	0.820497	0.0261924	0.00669158	0.791039	NaN	NaN	0.634011	NaN	0.147577	-0.0277501	0.798627	0.0638571	NaN	NaN	0.686324	0.564725	0.0272508	NaN	0.590572	0.684159	NaN	0.0226164	NaN	0.819948	0.980698	-0.0150001
47.4	0.723418	0.73594		47.4	0.456	0.365792		47.4	0.859602	0.878834		47.4	0.564387	0.598379		0.0666066	0.0224525	NaN	0.883782	0.0359289	0.745898	0.117096	-0.00547507	0.881657	0.029573	0.0508489	0.849247	NaN	NaN	0.626093	NaN	0.0565711	0.00255676	0.714071	0.0260451	NaN	NaN	0.779079	0.720056	0.0572962	NaN	0.710794	0.672389	NaN	0.00327341	NaN	0.685835	0.871256	0.00249659
47.5	0.659925	0.726152		47.5	0.444187	0.38375		47.5	0.951511	0.872734		47.5	0.673784	0.586003		0.0553989	0.00104156	NaN	0.766877	-0.00657334	0.663562	-0.00489681	0.0556471	0.938114	0.0250436	0.0242429	0.812191	NaN	NaN	0.577348	NaN	0.00516579	0.0185794	0.763323	0.0316426	NaN	NaN	0.974146	0.693942	0.0384218	NaN	0.542435	0.646845	NaN	-0.0420764	NaN	0.770482	0.837874	-0.0142514
47.6	0.632302	0.700699		47.6	0.435034	0.390944		47.6	0.955342	0.865658		47.6	0.679983	0.616043		0.0993749	0.156576	NaN	0.694733	0.0275989	0.601383	0.084104	0.0514551	1.02436	0.034129	0.093035	0.7466	NaN	NaN	0.744405	NaN	0.0732041	-0.042127	0.783195	0.102258	NaN	NaN	0.775274	0.76417	0.0342105	NaN	0.661999	0.550662	NaN	0.0560499	NaN	0.74408	0.845219	-0.093494
47.7	0.756904	0.695238		47.7	0.248169	0.387889		47.7	0.798284	0.858938		47.7	0.806075	0.658321		-0.011312	-0.0113279	NaN	0.685431	0.0114749	0.653714	0.0683675	0.0524633	0.838663	0.05992	0.0348408	0.899252	NaN	NaN	0.72373	NaN	0.0179293	0.0171748	0.761269	0.0318269	NaN	NaN	0.827861	0.558754	0.058905	NaN	0.621227	0.648433	NaN	0.0153709	NaN	0.619873	0.835284	0.0637969
47.8	0.691445	0.681741		47.8	0.408689	0.379113		47.8	0.750049	0.859351		47.8	0.689385	0.684209		0.0804266	0.093502	NaN	0.876507	0.0865452	0.677447	0.135501	0.0320521	0.794339	0.0962998	0.033589	0.816037	NaN	NaN	0.74801	NaN	0.0280351	0.0572302	0.725656	0.019008	NaN	NaN	0.948502	0.580276	0.00177795	NaN	0.630613	0.491012	NaN	0.0206125	NaN	0.651768	0.877478	0.00130623
47.9	0.706545	0.669116		47.9	0.444638	0.36228		47.9	0.82781	0.863153		47.9	0.64531	0.69993		0.0406156	0.0513526	NaN	0.763626	0.00278744	0.634057	0.0159435	0.0370363	0.794702	0.0929902	0.011769	0.820688	NaN	NaN	0.594092	NaN	-0.012586	0.0629444	0.774164	0.0213437	NaN	NaN	0.872811	0.555931	-0.000160317	NaN	0.601624	0.70048	NaN	0.0524345	NaN	0.694568	0.838771	-0.0502357
48	0.641812	0.692134		48	0.184968	0.368531		48	0.850782	0.858336		48	0.687654	0.690723		0.0671664	0.0786752	NaN	0.717433	0.0656053	0.598198	0.215368	0.0305414	0.889178	0.0726929	0.00867662	0.780343	NaN	NaN	0.679158	NaN	-0.0134282	0.0981823	0.850582	0.133718	NaN	NaN	0.732799	0.685248	0.0453174	NaN	0.647149	0.496084	NaN	0.0225784	NaN	0.771667	0.848481	0.0430145
48.1	0.684431	0.707133		48.1	0.395518	0.370218		48.1	0.83341	0.842359		48.1	0.735126	0.71568		0.0820805	0.00845437	NaN	0.689609	0.0630125	0.525006	0.116171	0.0481812	0.929457	-0.00826449	0.0166516	0.781433	NaN	NaN	0.689569	NaN	0.0813661	-0.0268758	0.800116	0.0843338	NaN	NaN	0.746632	0.575926	0.0259674	NaN	0.658511	0.684714	NaN	-0.00869241	NaN	0.816606	0.75626	0.0782692
48.2	0.638887	0.699984		48.2	0.394815	0.388246		48.2	0.90737	0.843253		48.2	0.676176	0.710787		0.016414	0.0481281	NaN	0.761941	0.0270172	0.640248	0.179831	0.0606756	0.87707	0.0236723	-0.0175506	0.800014	NaN	NaN	0.597196	NaN	-0.0333883	0.0439548	0.825901	-0.00700227	NaN	NaN	0.751029	0.476055	-0.0194011	NaN	0.698456	0.5498	NaN	0.142041	NaN	0.735633	0.81374	0.0321978
48.3	0.60979	0.683131		48.3	0.304501	0.38776		48.3	0.893816	0.857968		48.3	0.705876	0.730563		0.0601097	0.0433296	NaN	0.847404	0.0308264	0.782475	0.0444129	0.058906	0.915669	-0.0351569	-0.0214551	0.920014	NaN	NaN	0.73259	NaN	0.0296013	-0.00812147	0.737114	0.0996762	NaN	NaN	0.71598	0.427958	0.0317368	NaN	0.734037	0.650483	NaN	0.0110201	NaN	0.71646	0.865327	-0.0368276
48.4	0.867089	0.681785		48.4	0.500447	0.348656		48.4	0.908157	0.865482		48.4	0.590925	0.746588		0.0881913	0.060212	NaN	0.724891	-0.00952506	0.743091	0.132991	-0.043056	0.830557	0.104248	0.0295888	0.808059	NaN	NaN	0.788197	NaN	0.0794035	-0.0057499	0.758537	-0.0318855	NaN	NaN	0.827083	0.610889	-0.0133195	NaN	0.533978	0.581509	NaN	0.0193824	NaN	0.81074	0.772491	-0.0466509
48.5	0.767291	0.684841		48.5	0.45022	0.39332		48.5	0.811553	0.857883		48.5	0.904589	0.761607		0.0806734	0.106056	NaN	0.856922	-0.00296384	0.719918	0.074105	0.0252331	0.824743	0.0179518	-0.0239971	0.885988	NaN	NaN	0.818702	NaN	0.101589	-0.017439	0.809969	-0.00485925	NaN	NaN	0.85058	0.460114	0.00885056	NaN	0.721591	0.484817	NaN	0.0858912	NaN	0.842918	0.84962	-0.0108403
48.6	0.692564	0.686185		48.6	0.410419	0.384054		48.6	0.806331	0.864233		48.6	0.762038	0.766268		0.0703435	0.0560485	NaN	0.890122	0.0515253	0.716756	-0.0217561	-0.00537809	0.874098	0.0493602	0.0413063	0.842098	NaN	NaN	0.650201	NaN	0.0214805	0.0282704	0.618345	0.0517529	NaN	NaN	0.918384	0.42727	-0.00420364	NaN	0.704347	0.705989	NaN	0.048169	NaN	0.667399	0.988085	-0.0115143
48.7	0.539773	0.713185		48.7	0.404316	0.37448		48.7	0.882481	0.868375		48.7	0.86737	0.77526		0.0479855	0.050345	NaN	0.8984	0.0422581	0.710953	0.0861315	0.113991	0.805326	0.0557914	0.0122401	0.799872	NaN	NaN	0.682864	NaN	0.0798667	0.0583619	0.651388	-0.124951	NaN	NaN	0.676652	0.560791	0.0302712	NaN	0.7497	0.622589	NaN	0.16395	NaN	0.747314	0.803963	-0.041011
48.8	0.694425	0.715878		48.8	0.0927017	0.382748		48.8	0.895433	0.882121		48.8	0.789534	0.791158		0.0547756	0.0669011	NaN	0.872608	0.0815979	0.666085	0.114662	0.11524	0.874058	-0.00597425	-0.0216186	0.910206	NaN	NaN	0.726693	NaN	0.0167742	-0.0025002	0.817293	0.0426015	NaN	NaN	0.846624	0.619852	0.0526217	NaN	0.581674	0.59713	NaN	0.0509748	NaN	0.763683	0.830566	0.0334194
48.9	0.669322	0.699662		48.9	0.586945	0.373052		48.9	0.782391	0.865688		48.9	0.822827	0.835197		0.0668213	0.109002	NaN	0.870186	0.0380051	0.656146	0.0333897	0.0314403	0.754635	0.0254037	0.0112482	0.723501	NaN	NaN	0.627512	NaN	-0.0213639	0.00205983	0.816258	0.11915	NaN	NaN	0.806254	0.404987	0.0852599	NaN	0.649424	0.625216	NaN	0.0497241	NaN	0.70799	0.726914	-0.0239959
49	0.696522	0.678472		49	0.312123	0.376655		49	0.89056	0.870837		49	0.777074	0.84111		0.0410957	0.0343133	NaN	0.843085	0.081096	0.621838	0.0654924	0.0689386	0.699341	0.0516646	-0.0208474	0.844915	NaN	NaN	0.734844	NaN	0.0287721	0.0124592	0.815785	NaN	NaN	NaN	0.838442	0.51959	0.0368957	NaN	0.656464	0.474865	NaN	0.0127091	NaN	0.778625	0.910863	-0.00928184
49.1	0.881889	0.682549		49.1	0.308644	0.383229		49.1	0.944653	0.872404		49.1	0.75711	0.847778		0.0692681	-0.00196457	NaN	0.810847	0.00682788	0.733252	0.0190875	0.0938864	0.81048	0.0613468	-0.00208455	0.814312	NaN	NaN	0.718422	NaN	-0.0122255	0.0330175	0.838062	0.119535	NaN	NaN	0.968987	0.511096	-0.0118124	NaN	0.48688	0.656362	NaN	0.00209293	NaN	0.780327	0.91198	0.00446884
49.2	0.634024	0.708782		49.2	0.378922	0.367685		49.2	1.01753	0.859054		49.2	0.848958	0.827885		0.0814162	-0.0170077	NaN	0.861821	0.0459535	0.641404	0.199042	0.00837119	0.886333	0.00681254	0.0222165	0.816206	NaN	NaN	0.583798	NaN	0.0564462	0.0272999	0.852998	-0.0206138	NaN	NaN	0.83817	0.502593	0.0264986	NaN	0.628069	0.685617	NaN	0.0183155	NaN	0.746411	0.852241	-0.0191205
49.3	0.721149	0.724804		49.3	0.413177	0.423083		49.3	0.760262	0.850805		49.3	0.987277	0.834305		-0.0197598	0.0249129	NaN	0.948224	0.107598	0.676881	0.179818	0.107133	0.779488	0.0720553	0.0115651	0.752133	NaN	NaN	0.71611	NaN	0.107476	0.0225894	0.749371	0.0268543	NaN	NaN	0.80628	0.601913	0.0429706	NaN	0.649062	0.625313	NaN	0.0385165	NaN	0.810588	0.899935	0.108126
49.4	0.576581	0.721694		49.4	0.482649	0.407445		49.4	0.857893	0.863803		49.4	0.9578	0.82059		0.0394135	-0.0361479	NaN	0.857398	0.0712775	0.798043	0.116329	-0.0259301	0.763025	0.0575502	0.0961211	0.919527	NaN	NaN	0.792666	NaN	-0.0440082	0.0348927	0.772923	0.0655732	NaN	NaN	0.844601	0.755682	0.0124759	NaN	0.674751	0.645507	NaN	0.108613	NaN	0.716311	0.801823	0.0461244
49.5	0.729255	0.728833		49.5	0.469583	0.443927		49.5	0.820437	0.858226		49.5	0.822049	0.801208		0.0450493	-0.0431261	NaN	0.791806	0.0116801	0.698636	0.0988938	0.0299484	0.722996	0.119875	0.058487	0.86972	NaN	NaN	0.811517	NaN	0.0175907	0.0346024	0.858864	0.0431572	NaN	NaN	0.75417	0.643183	0.0748057	NaN	0.66784	0.460757	NaN	0.05438	NaN	0.697126	0.932078	0.0410696
49.6	0.775868	0.710648		49.6	0.264424	0.451832		49.6	0.762331	0.837432		49.6	0.688334	0.785094		0.0257885	0.0791861	NaN	0.786655	-0.0133692	0.651329	0.119339	0.0716019	0.878223	0.07823	0.0479485	0.808219	NaN	NaN	0.68971	NaN	0.0563195	2.18948e-05	0.880215	0.0725076	NaN	NaN	0.813813	0.550178	0.0483901	NaN	0.65596	0.663779	NaN	-0.0536822	NaN	0.828326	0.931152	-0.0260128
49.7	0.838625	0.708508		49.7	0.591279	0.456247		49.7	0.821187	0.811721		49.7	0.847317	0.776703		0.0437095	0.104444	NaN	0.724667	-0.0680342	0.633504	0.0590819	0.104169	0.887185	-0.00432737	0.0630776	0.831411	NaN	NaN	0.525016	NaN	0.028621	-0.00746666	0.73087	0.135693	NaN	NaN	0.84379	0.45749	0.0733984	NaN	0.79153	0.602397	NaN	-0.00515055	NaN	0.730195	0.92894	0.0814758
49.8	0.641334	0.706112		49.8	0.446202	0.467503		49.8	0.899378	0.827127		49.8	0.699391	0.749425		-0.0201347	0.0783184	NaN	0.793174	-0.00680703	0.554029	0.178937	0.00715498	0.904083	0.0555687	0.0764141	0.94866	NaN	NaN	0.432531	NaN	0.0832696	0.00540491	0.855523	-0.00357239	NaN	NaN	0.799714	0.423576	0.0234109	NaN	0.624855	0.695476	NaN	0.128347	NaN	0.818378	0.883331	0.0113327
49.9	0.76077	0.714889		49.9	0.640464	0.451502		49.9	0.840365	0.829816		49.9	0.60263	0.729536		0.0509778	0.0252077	NaN	0.849869	0.0542169	0.520549	0.0484755	0.0530349	0.769195	0.0258188	0.0802867	0.87108	NaN	NaN	0.762289	NaN	-0.00977032	-0.0116279	0.795843	0.0263855	NaN	NaN	0.693251	0.680287	-0.000910663	NaN	0.648198	0.503852	NaN	0.090806	NaN	0.876445	0.772658	0.00632877
50	0.718225	0.710841		50	0.379792	0.449875		50	0.757505	0.838993		50	0.61209	0.732641		0.100338	0.0570048	NaN	0.629085	0.0494721	0.594437	0.104438	0.0908457	0.671209	0.0128447	0.150779	0.751743	NaN	NaN	0.838343	NaN	0.112026	0.0562344	0.630043	0.118803	NaN	NaN	0.757431	0.684456	0.0969071	NaN	0.676585	0.488754	NaN	-0.00776036	NaN	0.935721	0.746095	-0.0173508
50.1	0.614765	0.696912		50.1	0.418657	0.475106		50.1	0.786131	0.817821		50.1	0.773442	0.757389		0.0340596	0.0826365	NaN	0.845505	-0.00595102	0.690557	0.123966	-0.05148	0.919065	-0.022175	-0.0435461	0.731139	NaN	NaN	0.714758	NaN	0.0214429	0.0318782	0.824273	0.0684077	NaN	NaN	0.765159	0.539211	0.0613393	NaN	0.694346	0.587373	NaN	-0.0257222	NaN	0.769223	0.799649	0.044754
50.2	0.699585	0.668107		50.2	0.514475	0.457657		50.2	0.898916	0.820293		50.2	0.741773	0.756284		0.0036371	0.0977822	NaN	0.778358	0.0650357	0.693502	0.0649882	0.026364	0.766011	-0.0193329	0.0010685	0.767808	NaN	NaN	0.74546	NaN	-0.0145225	-0.0070701	0.764248	0.0787946	NaN	NaN	0.67792	0.420602	0.0461508	NaN	0.678154	0.666136	NaN	0.026248	NaN	0.785603	0.885417	0.102044
50.3	0.655572	0.667483		50.3	0.338639	0.470501		50.3	0.882096	0.820547		50.3	0.778794	0.779191		0.0823296	0.0178379	NaN	0.805166	0.00704943	0.665792	0.0174638	0.0265143	0.596629	-0.0225339	0.112397	0.83028	NaN	NaN	0.386554	NaN	0.0259109	0.0882551	0.78578	-0.0507926	NaN	NaN	0.756382	0.244581	-0.0204341	NaN	0.676294	0.582282	NaN	-0.0228855	NaN	0.811257	0.740504	0.0199849
50.4	0.692827	0.66375		50.4	0.454948	0.448497		50.4	0.903028	0.81908		50.4	0.849998	0.810188		0.0436747	0.0276316	NaN	0.641476	0.0676801	0.657114	0.1241	0.108141	0.875207	0.0448289	0.00801751	0.800194	NaN	NaN	0.713461	NaN	0.038145	0.0673201	0.897032	0.164828	NaN	NaN	0.817152	0.240078	-0.0431563	NaN	0.675634	0.704375	NaN	0.0442674	NaN	0.740939	0.721807	0.138172
50.5	0.650507	0.668528		50.5	0.491495	0.442588		50.5	0.571782	0.831942		50.5	0.911061	0.840095		-0.00258446	-0.0093274	NaN	0.850434	0.0660343	0.684202	0.0144392	0.0295136	0.727523	-0.0348438	0.0553922	0.830699	NaN	NaN	0.654932	NaN	0.0813002	0.00927781	0.776871	0.0626995	NaN	NaN	0.746319	0.325489	0.0675239	NaN	0.74072	0.753724	NaN	0.0616224	NaN	0.261572	0.742348	0.120574
50.6	0.57938	0.697456		50.6	0.434244	0.444559		50.6	0.843438	0.83659		50.6	0.837375	0.843392		0.0376221	0.0660493	NaN	0.864791	0.00499848	0.68836	0.0918383	-0.0766156	0.83366	-0.0043671	0.0412795	0.780216	NaN	NaN	0.605909	NaN	0.172271	0.061464	0.675066	0.15575	NaN	NaN	0.816541	0.173042	0.0652849	NaN	0.616393	0.586022	NaN	0.0365354	NaN	-0.0762447	0.893183	0.164002
50.7	0.635717	0.700764		50.7	0.561794	0.440975		50.7	0.901663	0.828453		50.7	0.905553	0.852252		0.0499733	0.0996953	NaN	0.707456	0.0124519	0.705127	0.00933626	0.125886	0.824056	0.124706	-0.00127237	0.722889	NaN	NaN	0.693157	NaN	0.18884	0.0557198	0.631452	0.0976745	NaN	NaN	0.845981	0.683465	0.0631182	NaN	0.602194	0.634556	NaN	-0.0680927	NaN	-0.00781877	0.92818	0.00163954
50.8	0.727171	0.715477		50.8	0.442426	0.44332		50.8	0.82716	0.835907		50.8	0.881609	0.851498		0.065744	0.0312308	NaN	0.721279	0.0400468	0.612387	0.0703823	0.0535428	0.661636	0.00524675	0.0195452	0.924872	NaN	NaN	0.594662	NaN	0.0730174	0.0264986	0.623367	0.0461179	NaN	NaN	0.745409	0.3749	0.0289871	NaN	0.612258	0.797029	NaN	0.0141536	NaN	0.0447685	0.86173	0.163283
50.9	0.761228	0.7103		50.9	0.326616	0.450563		50.9	0.873269	0.82673		50.9	0.88125	0.827174		0.0358839	0.0268835	NaN	0.674936	-0.00713998	0.705093	0.104227	0.0388783	0.805592	0.0229442	-0.00481969	0.953599	NaN	NaN	0.564231	NaN	0.0348739	0.0765955	0.851231	0.079357	NaN	NaN	0.752167	0.472431	-0.0172506	NaN	0.738552	0.605445	NaN	-0.0118372	NaN	-0.0448913	0.750258	0.000760203
51	0.875113	0.716823		51	0.436398	0.455969		51	0.827956	0.858635		51	0.803118	0.798021		0.0412956	0.0122866	NaN	0.688233	0.000237459	0.685389	-0.00539735	0.0595234	0.764265	0.0727173	0.108915	0.769963	NaN	NaN	0.567739	NaN	-0.0144155	-0.0139514	0.716784	0.0110909	NaN	NaN	0.830216	0.544972	0.126151	NaN	0.765601	0.627449	NaN	0.00699489	NaN	-0.0179026	0.864262	-0.0329716
51.1	0.729357	0.742897		51.1	0.482215	0.451257		51.1	0.825689	0.870031		51.1	0.821511	0.769801		-0.00182844	0.038274	NaN	0.780357	0.063022	0.590298	0.0534396	0.134934	0.848447	0.0349824	0.0126906	0.91478	NaN	NaN	0.655637	NaN	0.0653621	0.0868648	0.667705	0.135063	NaN	NaN	0.89442	0.54932	NaN	NaN	0.703387	0.576847	NaN	0.0860627	NaN	0.0236602	0.802762	-0.00420282
51.2	0.787996	0.722511		51.2	0.359746	0.44522		51.2	0.949181	0.871755		51.2	0.772005	0.748453		0.0506281	0.0389045	NaN	0.850758	0.0279347	0.735438	0.0494603	0.145455	0.846223	0.0261859	0.00193116	0.783865	NaN	NaN	0.619116	NaN	0.0211138	0.0789004	0.757855	-0.138778	NaN	NaN	0.919395	0.397483	0.0238132	NaN	0.553201	0.635522	NaN	-0.00526203	NaN	-0.0615142	0.813252	-0.0409642
51.3	0.646234	0.715754		51.3	0.52013	0.450397		51.3	0.820433	0.87681		51.3	0.631084	0.730309		0.00980835	0.066445	NaN	0.641081	0.0415453	0.650255	0.0856805	0.0795627	0.713682	0.075767	0.0854707	0.761249	NaN	NaN	0.741252	NaN	-0.0770505	0.0842107	0.644257	0.163841	NaN	NaN	0.900047	0.750361	0.0963646	NaN	0.639757	0.643205	NaN	0.0494843	NaN	0.0854171	0.867894	0.0270245
51.4	0.709209	0.715591		51.4	0.540151	0.478867		51.4	0.858929	0.875725		51.4	0.648687	0.689198		0.0455345	0.0430982	NaN	0.790193	0.0139327	0.671453	0.0741731	0.0967657	0.775059	0.0306699	0.0748163	0.867283	NaN	NaN	0.744964	NaN	0.055665	-0.0927459	0.625244	0.145007	NaN	NaN	0.766697	0.535925	0.0597124	NaN	0.656051	0.624671	NaN	0.13356	NaN	0.0984375	0.845539	-0.048065
51.5	0.814051	0.704982		51.5	0.391834	0.482425		51.5	0.946001	0.880468		51.5	0.583391	0.690766		-0.00270903	0.0714963	NaN	0.805549	0.0165092	0.676938	0.142273	0.11848	0.741051	0.0308298	0.0349724	0.804589	NaN	NaN	0.684032	NaN	0.0662759	0.001291	0.761887	-0.0373009	NaN	NaN	0.764558	0.59081	-0.0131653	NaN	0.767172	0.682514	NaN	0.0289247	NaN	0.0904803	0.891535	0.0140686
51.6	0.452244	0.691021		51.6	0.507466	0.484973		51.6	0.917173	0.885521		51.6	0.713419	0.696894		0.080301	0.0874386	NaN	0.773576	0.0621255	0.639555	0.0839697	0.0146396	0.867079	0.0307249	0.00298459	0.836906	NaN	NaN	0.641951	NaN	0.0302799	0.0504883	0.674197	-0.0239417	NaN	NaN	0.811614	0.472422	0.105497	NaN	0.737514	0.556991	NaN	0.0186623	NaN	-0.0133087	0.839641	-0.125205
51.7	0.666358	0.694629		51.7	0.489015	0.503095		51.7	0.87266	0.868078		51.7	0.718315	0.696581		0.0936879	0.0785051	NaN	0.880593	-0.0167584	0.568328	0.088185	0.0892795	0.892042	-0.0340067	-0.00665312	0.808866	NaN	NaN	0.735521	NaN	0.0549993	0.0733962	0.75113	0.0915589	NaN	NaN	0.788019	0.523759	0.0339346	NaN	0.706004	0.526738	NaN	-0.0382303	NaN	0.0868187	0.848344	0.0416474
51.8	0.759759	0.716285		51.8	0.582848	0.500655		51.8	0.863504	0.854511		51.8	0.511248	0.701408		0.0601316	0.0803765	NaN	0.783114	0.0553825	0.563805	0.113224	0.0464009	0.84436	0.0453373	0.0287144	0.887422	NaN	NaN	0.644046	NaN	0.0338601	0.0210677	0.767947	0.0692244	NaN	NaN	0.717254	0.551744	0.00132291	NaN	0.599065	0.558487	NaN	0.05222	NaN	0.093119	0.792903	0.0387065
51.9	0.779633	0.718805		51.9	0.468422	0.496669		51.9	0.87064	0.857226		51.9	0.817231	0.716601		0.0577307	0.0179547	NaN	0.863609	0.00785126	0.601641	0.0081564	0.0818703	0.849898	0.0247756	0.0385083	0.842691	NaN	NaN	0.691906	NaN	0.0377613	0.0262534	0.84855	0.00893679	NaN	NaN	0.750062	0.504312	0.0492452	NaN	0.700807	0.710383	NaN	-0.0100527	NaN	0.0516761	0.794098	0.0644861
52	0.603706	0.692373		52	0.50515	0.508899		52	0.871165	0.849565		52	0.87667	0.721025		0.0395189	0.0603282	NaN	0.896931	0.0311135	0.795955	0.217877	0.0338503	0.941276	-0.0164197	0.00119134	0.885947	NaN	NaN	0.714076	NaN	-0.0165257	0.0118829	0.720186	0.0493232	NaN	NaN	0.721706	0.639195	0.130672	NaN	0.716085	0.570707	NaN	0.053692	NaN	0.112201	0.811611	0.0497751
52.1	0.820469	0.723166		52.1	0.522842	0.522042		52.1	0.792192	0.839707		52.1	0.769189	0.723095		0.0143756	0.048882	NaN	0.693635	-0.0359926	0.569286	0.0830973	0.0250948	0.691545	-0.00368058	-0.0059214	0.819093	NaN	NaN	0.716737	NaN	0.0428008	-0.0265708	0.64555	0.123789	NaN	NaN	0.785826	0.543858	0.0805243	NaN	0.709706	0.600468	NaN	-0.0524987	NaN	0.0623916	0.450147	0.00899748
52.2	0.841133	0.731928		52.2	0.49817	0.538499		52.2	0.698336	0.845017		52.2	0.674519	0.741605		0.0420292	0.0493071	NaN	0.824301	0.0596941	0.557576	0.0700554	0.0668556	0.805784	0.0222176	0.0629357	0.810025	NaN	NaN	0.561751	NaN	0.0843117	0.0620875	0.758466	0.000711779	NaN	NaN	0.7748	0.56283	0.0936498	NaN	0.737663	0.607731	NaN	0.0322857	NaN	0.00422069	0.517768	0.011205
52.3	0.731888	0.715464		52.3	0.504279	0.534595		52.3	0.883359	0.838358		52.3	0.785425	0.772335		0.0403996	0.0289408	NaN	0.853038	0.038833	0.555061	0.0640844	0.198894	0.854115	0.10021	-0.0190806	0.837669	NaN	NaN	0.539528	NaN	0.0748891	0.120687	0.696675	0.0865413	NaN	NaN	0.81603	0.693231	0.0524566	NaN	0.688879	0.748652	NaN	0.0223758	NaN	0.0842107	0.423799	0.030952
52.4	0.576169	0.691399		52.4	0.501901	0.54149		52.4	0.877052	0.841115		52.4	0.623207	0.765774		0.0170465	0.0771494	NaN	0.933312	0.0821719	0.719572	0.13108	0.00015164	0.872533	0.0137755	0.0377275	0.78999	NaN	NaN	0.528122	NaN	0.0272607	0.117333	0.755544	0.0681967	NaN	NaN	0.733825	0.640884	0.0119419	NaN	0.720789	0.699226	NaN	-0.0182188	NaN	0.0463267	0.761524	0.0734938
52.5	0.729379	0.719375		52.5	0.625755	0.545106		52.5	0.828456	0.844922		52.5	0.732056	0.764007		0.0453412	-0.0248353	NaN	0.819424	0.00545643	0.757899	0.0810748	0.12279	0.790439	0.0425843	2.98417e-06	0.835983	NaN	NaN	0.816512	NaN	0.0484618	0.0483923	0.826365	0.0617283	NaN	NaN	0.755094	0.606915	0.0690245	NaN	0.718999	0.709905	NaN	-0.0701755	NaN	-0.0167856	0.907205	-0.0381393
52.6	0.745216	0.718173		52.6	0.637123	0.559872		52.6	0.920451	0.860982		52.6	0.884903	0.740018		0.105535	-0.0223105	NaN	0.806346	0.0442747	0.759578	0.0594511	0.077611	0.825803	-0.0122146	0.0603345	0.740692	NaN	NaN	0.418655	NaN	0.0812002	0.052223	0.884422	-0.0841645	NaN	NaN	0.933446	0.569698	0.051442	NaN	0.714699	0.611103	NaN	0.00835177	NaN	0.00859588	0.95837	0.0381699
52.7	0.611583	0.680932		52.7	0.547713	0.565917		52.7	0.803568	0.875856		52.7	0.787816	0.727201		0.010333	0.0908666	NaN	0.880425	0.0869205	0.714773	0.199261	0.0668484	0.885034	0.165074	0.0524469	0.753984	NaN	NaN	0.627798	NaN	0.0031344	0.0211904	0.726013	0.0857366	NaN	NaN	0.807919	0.605409	0.0743585	NaN	0.662174	0.748167	NaN	0.0323186	NaN	-0.0176634	0.933675	0.0010154
52.8	0.563047	0.66485		52.8	0.530477	0.571867		52.8	0.895458	0.885448		52.8	0.758178	0.730292		0.0296543	0.0576336	NaN	0.748658	0.0324801	0.670724	-0.0727575	-0.0361686	0.846769	0.0390561	0.0315013	0.775067	NaN	NaN	0.631556	NaN	0.0346865	0.0926824	0.841738	0.084663	NaN	NaN	0.752924	0.547353	-0.0407254	NaN	0.581954	0.566162	NaN	0.090269	NaN	0.0720764	0.755945	0.0156533
52.9	0.855493	0.674805		52.9	0.537691	0.577835		52.9	0.905427	0.887111		52.9	0.86077	0.758902		0.0820494	0.0710923	NaN	0.8566	0.0696068	0.62002	0.0325622	0.0489379	0.658182	0.201414	0.115584	0.771867	NaN	NaN	0.733807	NaN	0.0129117	0.0387538	0.789829	0.169159	NaN	NaN	0.712458	0.554227	0.10795	NaN	0.696978	0.675172	NaN	0.0569724	NaN	0.0661096	0.82235	-0.0481898
53	0.809653	0.670237		53	0.655737	0.565688		53	0.936728	0.89855		53	0.553286	0.762616		0.0324868	0.0112203	NaN	0.891881	0.0930049	0.63915	0.0724761	-0.000780095	0.817249	0.00326309	-0.0664069	0.803445	NaN	NaN	0.617773	NaN	0.169874	0.00930577	0.652564	0.0572878	NaN	NaN	0.755508	0.474455	0.0233087	NaN	0.753264	0.731799	NaN	0.0520178	NaN	0.0506887	0.880352	-0.0496082
53.1	0.505963	0.68248		53.1	0.552577	0.557718		53.1	0.832209	0.888535		53.1	0.559167	0.754093		0.100897	0.0469131	NaN	0.764812	0.150247	0.551543	0.0491231	0.106696	0.794706	0.025737	0.0399395	0.818106	NaN	NaN	0.610909	NaN	0.0846362	0.0705373	0.777064	-0.106964	NaN	NaN	0.77548	0.585317	0.0701896	NaN	0.718873	0.715182	NaN	0.0144106	NaN	0.0183592	0.719289	0.00163449
53.2	0.587143	0.709601		53.2	0.55783	0.541746		53.2	0.969688	0.891927		53.2	0.813242	0.757264		0.00167245	0.0253812	NaN	0.573668	0.108307	0.650102	-9.8122e-05	0.0561321	0.570483	0.0224823	0.0240863	0.686315	NaN	NaN	0.74264	NaN	0.0452382	-0.0013768	0.783048	0.0846107	NaN	NaN	0.735107	0.629186	0.0761362	NaN	0.61248	0.596225	NaN	0.0263366	NaN	0.110294	0.938524	0.00644827
53.3	0.665766	0.720343		53.3	0.555615	0.550055		53.3	0.892019	0.87786		53.3	0.880697	0.735706		-0.034723	0.115898	NaN	0.896881	-0.0217846	0.586615	-0.0162363	0.0790001	0.742608	-0.022412	-0.000643008	0.821315	NaN	NaN	0.638624	NaN	0.000974181	0.0578084	0.906977	-0.109674	NaN	NaN	0.909317	0.708241	0.0583841	NaN	0.6946	0.557248	NaN	0.0968036	NaN	0.0225415	0.923397	0.150739
53.4	0.688269	0.701862		53.4	0.516428	0.539847		53.4	0.931407	0.872125		53.4	0.765489	0.69594		0.0435407	0.0853793	NaN	0.940163	0.00155844	0.626558	0.117636	0.000992102	0.788384	-0.0338315	0.00339999	0.750865	NaN	NaN	0.694431	NaN	-0.027753	0.0513639	0.805528	0.127747	NaN	NaN	0.736112	0.545838	0.0451858	NaN	0.631748	0.5032	NaN	0.0244539	NaN	0.0331373	0.878816	-0.0367734
53.5	0.855405	0.680282		53.5	0.565393	0.540023		53.5	0.830313	0.858343		53.5	0.808196	0.681689		-0.0194153	0.0654053	NaN	0.907443	0.126234	0.492744	0.066916	0.121199	0.892151	0.0711147	0.124209	0.725477	NaN	NaN	0.644333	NaN	0.0117626	0.144711	0.740722	0.0188891	NaN	NaN	0.858371	0.517003	0.106808	NaN	0.708735	0.745252	NaN	0.0273914	NaN	0.0505281	0.786024	-0.0064099
53.6	0.85567	0.685103		53.6	0.40397	0.545366		53.6	0.834094	0.863053		53.6	0.816354	0.672658		-0.00713582	0.0114145	NaN	0.742242	-0.0439749	0.631324	0.0858069	0.00889268	0.900888	0.10601	0.0774541	0.576489	NaN	NaN	0.496514	NaN	5.88122e-05	0.0135453	0.742468	0.205063	NaN	NaN	0.964652	0.506966	0.0542033	NaN	0.666758	0.641429	NaN	0.0442557	NaN	0.0284774	0.725152	-0.0203784
53.7	0.659727	0.699279		53.7	0.605259	0.563667		53.7	0.768853	0.843152		53.7	0.56415	0.63951		0.0719712	-0.00640312	NaN	0.697484	0.00645079	0.586668	0.0857394	0.0690388	0.86765	-0.00760768	0.116167	0.853508	NaN	NaN	0.706189	NaN	-0.0102085	0.0296034	0.628429	0.00608866	NaN	NaN	0.776909	0.556507	0.0215498	NaN	0.686624	0.672837	NaN	0.0377391	NaN	0.0882626	0.816032	-0.0425905
53.8	0.689158	0.703037		53.8	0.44582	0.574774		53.8	0.853818	0.83093		53.8	0.502883	0.59702		-0.00909423	0.0515496	NaN	0.788835	0.0304784	0.653866	0.209951	0.0610853	0.823854	-0.000123189	0.044691	0.889324	NaN	NaN	0.794952	NaN	0.0951147	0.0490782	0.744941	0.0146185	NaN	NaN	0.830093	0.450376	0.000284616	NaN	0.558508	0.536106	NaN	0.125378	NaN	-0.0349694	0.765185	0.0284401
53.9	0.615436	0.70357		53.9	0.657315	0.584006		53.9	0.812689	0.82866		53.9	0.425021	0.5519		0.0322157	0.0328993	NaN	0.886815	0.141907	0.726663	0.0629419	0.132215	0.825313	0.0219242	0.0733431	0.827822	NaN	NaN	0.708118	NaN	-0.0201756	-0.0137176	0.811032	0.0325344	NaN	NaN	0.86559	0.819573	0.0931148	NaN	0.651468	0.582949	NaN	0.0837314	NaN	0.0683142	0.841347	0.0741539
54	0.549354	0.67659		54	0.600662	0.589337		54	0.874596	0.8306		54	0.477893	0.515443		-0.00615431	0.011473	NaN	0.964223	0.0550035	0.700913	0.0227371	0.096775	0.870552	-0.0198761	-0.0219765	0.78831	NaN	NaN	0.868179	NaN	-0.0565198	0.119761	0.746033	0.00959213	NaN	NaN	0.803224	0.519041	0.0437696	NaN	0.669806	0.55619	NaN	-0.0167395	NaN	0.00346107	0.874687	0.00201086
54.1	0.714724	0.670943		54.1	0.72254	0.600184		54.1	0.790577	0.821349		54.1	0.514903	0.495124		0.0387043	0.104262	NaN	0.724769	0.0489127	0.657508	0.115791	0.121791	0.794302	0.0151402	0.039313	0.801231	NaN	NaN	0.658805	NaN	0.0938093	-0.016758	0.839827	0.107153	NaN	NaN	0.818818	0.480506	0.0267204	NaN	0.760707	0.667723	NaN	0.0305378	NaN	0.116091	0.808962	-0.0962168
54.2	0.699585	0.671731		54.2	0.655576	0.611083		54.2	0.782024	0.830314		54.2	0.498291	0.48593		-0.00490615	0.0952952	NaN	0.707812	-0.0200836	0.613786	0.0100802	0.120569	0.798519	0.0962853	0.0692357	0.862039	NaN	NaN	0.662732	NaN	-0.0075434	-0.00643095	0.737886	0.233432	NaN	NaN	0.749872	0.513109	0.0963644	NaN	0.622144	0.649534	NaN	-0.0225419	NaN	0.0688657	0.916162	-0.0235503
54.3	0.69307	0.668526		54.3	0.599519	0.637003		54.3	0.910975	0.814214		54.3	0.359411	0.490447		0.0396971	0.0331894	NaN	0.727411	0.0582814	0.70254	0.181666	0.0965363	0.736227	-0.0995022	0.118971	0.827809	NaN	NaN	0.542193	NaN	0.264216	0.000571235	0.77225	0.0705886	NaN	NaN	0.83821	0.612492	0.0301891	NaN	0.713429	0.747052	NaN	0.0811367	NaN	0.108443	0.871339	-0.0457953
54.4	0.612589	0.674386		54.4	0.613374	0.617387		54.4	0.847777	0.803194		54.4	0.48008	0.510794		0.0324402	0.0746855	NaN	0.937293	-0.0187355	0.664437	0.123711	0.162926	0.807953	0.00643368	-0.0199023	0.828791	NaN	NaN	0.593011	NaN	0.0115347	0.0377282	0.799969	0.0147985	NaN	NaN	0.739986	0.557445	0.00682118	NaN	0.717437	0.614161	NaN	0.0718482	NaN	0.0212572	1.01721	-0.0345666
54.5	0.804841	0.676062		54.5	0.501592	0.614937		54.5	0.750833	0.789576		54.5	0.633487	0.523281		0.0467365	0.107852	NaN	0.608689	0.0191194	0.687575	0.110742	0.023029	0.767229	-0.0222061	-0.0212935	0.902943	NaN	NaN	0.139192	NaN	0.0108721	0.032007	0.636165	-0.0582092	NaN	NaN	0.789108	0.506564	0.104742	NaN	0.630684	0.678703	NaN	0.00896546	NaN	0.0268197	0.978282	0.0574554
54.6	0.666824	0.680505		54.6	0.703353	0.593946		54.6	0.849541	0.745611		54.6	0.481405	0.536553		0.0311521	-0.0306279	NaN	0.766406	0.0854226	0.702628	-0.0243207	-0.0110069	0.788471	0.100665	0.00659835	0.825686	NaN	NaN	0.568876	NaN	0.123002	0.0331886	0.811969	0.11508	NaN	NaN	0.691617	0.524681	0.00736644	NaN	0.593757	0.674689	NaN	-0.00200264	NaN	0.0432809	0.81656	0.0387964
54.7	0.66031	0.675905		54.7	0.679096	0.590205		54.7	0.708917	0.662238		54.7	0.543536	0.570045		0.0737149	0.0983862	NaN	0.860872	0.0629092	0.682307	0.118808	0.0602374	0.734998	0.0653246	0.051413	0.80295	NaN	NaN	0.862467	NaN	0.0937075	0.0573209	0.772306	0.0470547	NaN	NaN	0.751353	0.595753	0.000469222	NaN	0.655955	0.619143	NaN	0.0275772	NaN	0.0607576	0.892807	-0.0180124
54.8	0.668175	0.702136		54.8	0.480776	0.591437		54.8	0.713504	0.562052		54.8	0.608137	0.605223		0.032797	0.126332	NaN	0.760169	-0.0185012	0.580031	0.250878	-0.0830451	0.733771	0.0698044	0.0706093	0.739935	NaN	NaN	0.649115	NaN	-0.0396403	0.000783283	0.810617	-0.00760091	NaN	NaN	0.754652	0.560033	0.0336318	NaN	0.622204	0.751418	NaN	-0.0473719	NaN	0.0267322	0.808989	0.0732122
54.9	0.564439	0.731755		54.9	0.578606	0.565267		54.9	0.752034	0.461858		54.9	0.590277	0.646455		0.0750008	0.0811711	NaN	0.822904	-0.0770789	0.707513	0.128775	-0.04015	0.743165	0.0168642	0.0140268	0.851172	NaN	NaN	0.429932	NaN	NaN	0.0462159	0.698599	-0.0144286	NaN	NaN	1.01532	0.515563	0.108777	NaN	0.558524	0.64478	NaN	0.0723681	NaN	-0.00992811	0.839227	-0.00502629
55	0.754711	0.722673		55	0.533622	0.590493		55	0.394893	0.380982		55	0.634354	0.658629		0.0253248	0.0220816	NaN	0.808368	0.0136972	0.779181	0.0672409	0.0444794	0.89646	0.0153748	0.00294184	0.801306	NaN	NaN	0.421537	NaN	NaN	-0.0276298	0.762285	0.041463	NaN	NaN	0.892874	0.758867	0.0343937	NaN	0.611879	0.604523	NaN	0.0156346	NaN	0.0687722	0.989774	0.00596161
55.1	0.658186	0.741747		55.1	0.621912	0.581156		55.1	0.0316635	0.279916		55.1	0.799721	0.693773		0.0956298	0.052702	NaN	0.728208	0.0573309	0.662227	0.175439	0.0957282	0.773939	0.032643	0.0837426	0.796422	NaN	NaN	0.655543	NaN	0.122693	0.040306	0.813514	0.0177093	NaN	NaN	0.70059	0.638437	0.0164196	NaN	0.622201	0.638763	NaN	-0.0346022	NaN	0.00508248	0.866667	-0.097987
55.2	0.929145	0.75015		55.2	0.610599	0.560834		55.2	0.00930937	0.204934		55.2	0.676012	0.721626		0.0661816	0.0608663	NaN	0.723405	0.0474814	0.80021	0.0771968	0.0230121	0.727829	0.137347	0.0282278	0.803813	NaN	NaN	0.575648	NaN	0.0743652	-0.0300325	0.664469	0.0591635	NaN	NaN	0.845258	0.704547	0.0339234	NaN	0.671809	0.626925	NaN	0.0655257	NaN	-0.0309104	0.859704	0.00965288
55.3	0.87916	0.771131		55.3	0.377849	0.561614		55.3	-0.053977	0.119825		55.3	0.851164	0.740345		0.134305	0.0666831	NaN	0.771386	0.0779215	0.683087	0.0839469	0.113086	0.841076	0.00821767	-0.0387738	0.781227	NaN	NaN	0.532904	NaN	0.045021	0.00675676	0.325264	0.0796272	NaN	NaN	0.789871	0.672014	0.0529544	NaN	0.694486	0.737012	NaN	-0.0794462	NaN	-0.0341794	0.773369	0.0565803
55.4	0.723104	0.813958		55.4	0.728625	0.55389		55.4	0.0229514	0.0382883		55.4	0.743059	0.757625		0.0217435	0.142237	NaN	0.875504	-0.00591726	0.734237	0.0659784	0.055347	0.76804	0.0377874	0.0281943	0.787835	NaN	NaN	0.619071	NaN	0.073416	0.0526002	0.671301	-0.0550874	NaN	NaN	0.867109	0.428414	0.109587	NaN	0.660365	0.623522	NaN	0.0149686	NaN	0.109724	0.882208	-0.111066
55.5	0.838495	0.799787		55.5	0.619322	0.564158		55.5	-0.0600519	-0.00421866		55.5	0.797694	0.775815		0.117751	0.029936	NaN	0.945835	0.189734	0.5527	0.062333	0.127851	0.74924	0.0222112	-0.00998321	0.888434	NaN	NaN	0.571295	NaN	-0.00181254	0.0977516	0.840146	0.0590327	NaN	NaN	0.785347	0.760915	0.018486	NaN	0.626122	0.648208	NaN	0.117329	NaN	0.0417933	0.983894	-0.00846265
55.6	0.735932	0.810896		55.6	0.496192	0.562403		55.6	0.0340826	-0.00601039		55.6	0.794213	0.750785		0.0369498	0.0479967	NaN	0.731678	-0.0260143	0.700773	0.104896	0.1007	0.796001	0.0388334	0.0223288	0.857814	NaN	NaN	0.758109	NaN	0.0252701	0.00350477	0.683192	0.0613342	NaN	NaN	0.735257	0.792546	0.0535426	NaN	0.753254	0.626245	NaN	0.0564659	NaN	-0.00903802	0.920051	-0.0221107
55.7	0.857007	0.794646		55.7	0.487802	0.563243		55.7	-0.0524832	-0.011109		55.7	0.776615	0.763346		0.041332	0.0579095	NaN	0.773719	0.0839466	0.632882	0.126458	0.00670869	0.70069	0.0445728	0.112198	0.754286	NaN	NaN	0.623355	NaN	0.108278	0.0550046	0.808187	0.0358307	NaN	NaN	0.822706	0.715327	-0.00805566	NaN	0.625572	0.736449	NaN	0.0659893	NaN	0.0245549	0.757074	0.107886
55.8	0.949883	0.775653		55.8	0.509091	0.588598		55.8	0.0182064	-0.00237878		55.8	0.745794	0.743738		0.0362512	0.00797443	NaN	0.725891	0.0408335	0.603527	0.092383	0.197833	0.85102	0.0747291	0.106358	0.829892	NaN	NaN	0.547855	NaN	0.0116418	0.015146	0.635257	0.18121	NaN	NaN	0.729191	0.56029	0.166096	NaN	0.555028	0.593945	NaN	0.00241186	NaN	0.0739331	0.9122	-0.0321175
55.9	0.627169	0.7856		55.9	0.62603	0.579843		55.9	0.0123309	-0.00323449		55.9	0.798067	0.735684		-0.00905819	0.0190146	NaN	0.761895	0.0195526	0.615803	0.138848	0.0222868	0.8533	0.0336321	0.0844525	0.827988	NaN	NaN	0.523215	NaN	0.136725	0.0178829	0.629167	0.136221	NaN	NaN	0.761772	0.526363	0.063534	NaN	0.728495	0.538867	NaN	0.0520069	NaN	0.0471491	0.79349	-0.0277014
56	0.758173	0.768629		56	0.606117	0.58791		56	0.015538	0.00408339		56	0.574451	0.754396		-0.00998525	0.0551997	NaN	0.65894	-0.0552131	0.535843	0.166034	0.0749216	0.922031	-0.00500763	0.0636483	0.787648	NaN	NaN	0.706254	NaN	0.108904	0.0955349	0.728739	0.0485026	NaN	NaN	0.865763	0.51975	0.0823576	NaN	0.654832	0.533785	NaN	0.0637065	NaN	0.0679029	0.739761	0.0254499
56.1	0.782893	0.767503		56.1	0.618158	0.598267		56.1	-0.0365784	-5.51343e-05		56.1	0.789058	0.739551		0.04229	0.0464103	NaN	0.725099	0.00703578	0.570288	0.0433192	0.200091	0.820624	0.021212	0.0370034	0.744699	NaN	NaN	0.721349	NaN	-0.0062847	0.0727328	0.776691	-0.0923424	NaN	NaN	0.777898	0.541187	0.151135	NaN	0.639954	0.580808	NaN	0.063284	NaN	0.0075597	0.783245	0.0622359
56.2	0.708217	0.744235		56.2	0.606042	0.604839		56.2	0.0245953	0.0141416		56.2	0.67469	0.724383		-0.0782433	0.0597046	NaN	0.741896	0.12701	0.726157	0.194225	-0.00955319	0.788474	-0.0396404	0.0446131	0.876339	NaN	NaN	0.506379	NaN	0.0294044	0.0879336	0.880056	0.36733	NaN	NaN	0.816649	0.48651	0.0451013	NaN	0.689239	0.575704	NaN	0.0186122	NaN	0.0838898	0.907413	-0.0651199
56.3	0.812632	0.709438		56.3	0.649833	0.595114		56.3	0.01525	0.0173464		56.3	0.670572	0.725991		0.068826	0.0384363	NaN	0.857724	0.0231099	0.539371	0.22274	0.0593789	0.801904	0.0725221	0.0429857	0.755538	NaN	NaN	0.748537	NaN	0.103064	0.00493404	0.843843	0.00603956	NaN	NaN	0.899698	0.580654	0.114609	NaN	0.569227	0.659722	NaN	0.0198642	NaN	-0.020431	0.786111	0.0726642
56.4	0.685753	0.7316		56.4	0.691925	0.579904		56.4	0.005809	0.0122332		56.4	0.966107	0.734548		0.00247105	0.0414882	NaN	0.897651	0.0519004	0.738595	0.160031	0.00516911	0.914264	-0.0235281	0.00497256	0.847236	NaN	NaN	0.808859	NaN	0.0327756	0.0269572	0.857967	0.0938527	NaN	NaN	0.797472	0.576513	0.0439442	NaN	0.612429	0.564325	NaN	0.162086	NaN	0.0914391	0.906366	-0.00831365
56.5	0.7258	0.74201		56.5	0.589405	0.536001		56.5	-0.00316409	0.00785231		56.5	0.660607	0.745957		0.056593	0.134008	NaN	0.883292	0.118443	0.620066	0.208014	0.0902341	0.84175	0.0687689	0.0435469	0.806653	NaN	NaN	0.45332	NaN	0.0165347	0.0648575	0.81329	0.0118875	NaN	NaN	0.819473	0.418771	0.141399	NaN	0.695788	0.59368	NaN	0.0909758	NaN	-0.00816164	0.795596	0.00290221
56.6	0.647591	0.741995		56.6	0.54695	0.502206		56.6	0.075287	0.00655195		56.6	0.640105	0.735331		0.0256065	-0.0245013	NaN	0.774992	-0.0113016	0.569111	0.0686198	0.165146	0.755082	0.000657285	0.0321882	0.816692	NaN	NaN	0.723952	NaN	0.0321147	-0.0337547	0.82274	0.0150357	NaN	NaN	0.779577	0.514198	0.0608346	NaN	0.662078	0.667476	NaN	0.0213905	NaN	0.0752101	0.903057	0.0318818
56.7	0.636717	0.755006		56.7	0.421567	0.478199		56.7	0.0470502	0.00659735		56.7	0.760266	0.73913		0.0378866	0.0332623	NaN	0.837073	0.0193273	0.600647	0.169051	0.0941342	0.774624	-0.0538227	0.0225803	0.72977	NaN	NaN	0.625563	NaN	0.117655	0.0816787	0.893027	0.222489	NaN	NaN	0.794252	0.659618	0.0822516	NaN	0.692462	0.6598	NaN	-0.0168394	NaN	0.0871568	0.896788	-0.0475892
56.8	0.826623	0.768993		56.8	0.489138	0.457645		56.8	-0.0336878	0.0182135		56.8	0.875078	0.743662		0.051118	0.0651571	NaN	0.666894	0.0015095	0.634432	0.0821519	-0.027822	0.810361	0.0207413	0.0439897	0.709388	NaN	NaN	0.616036	NaN	-0.0301743	0.0905081	0.893001	0.113279	NaN	NaN	0.812797	0.605213	0.0881784	NaN	0.691206	0.67848	NaN	0.0036476	NaN	0.00185412	0.909102	0.150666
56.9	0.851861	0.796823		56.9	0.210993	0.43449		56.9	-0.0238905	0.0128143		56.9	0.677132	0.711956		0.013679	-0.0239337	NaN	0.870241	0.0639651	0.540431	0.146329	0.0816614	0.850637	-0.00491757	0.0729614	0.727383	NaN	NaN	0.683008	NaN	0.0650862	0.0833972	0.841188	0.135306	NaN	NaN	0.709067	0.485358	0.12085	NaN	0.777163	0.659461	NaN	0.0531796	NaN	0.0361036	0.801559	0.00905549
57	0.782765	0.789766		57	0.313997	0.407041		57	-0.0482816	0.010619		57	0.693424	0.707884		0.0346519	0.0177116	NaN	0.90518	0.0305659	0.516048	0.112216	0.0313	0.693432	0.0535642	0.0156227	0.726309	NaN	NaN	0.58751	NaN	0.0295279	-0.0136818	0.845931	-0.0441514	NaN	NaN	0.836247	0.540166	-0.00613666	NaN	0.662825	0.685949	NaN	0.0265462	NaN	0.0916311	0.889647	0.0347012
57.1	0.825316	0.810122		57.1	0.389987	0.384779		57.1	0.0250039	0.00219877		57.1	0.708878	0.710497		0.0682813	0.0331148	NaN	0.940495	0.0714722	0.544195	0.0973475	0.0258646	0.713322	0.060375	0.00924414	0.820169	NaN	NaN	0.637574	NaN	0.048584	0.0540809	0.861906	0.0232411	NaN	NaN	0.769402	0.531377	0.0242095	NaN	0.731975	0.673526	NaN	0.0203156	NaN	NaN	0.900668	-0.0453065
57.2	0.93851	0.825444		57.2	0.464841	0.382891		57.2	0.119795	-0.00653509		57.2	0.71136	0.705617		-0.000577007	0.0977027	NaN	0.873499	0.0175217	0.629409	0.118723	0.058768	0.719491	0.0123343	0.0792734	0.711853	NaN	NaN	0.569244	NaN	0.118283	0.09337	0.675087	0.139734	NaN	NaN	0.675967	0.561503	0.0482956	NaN	0.755585	0.607354	NaN	0.0567404	NaN	NaN	0.863788	-0.0688612
57.3	0.936226	0.812063		57.3	0.483528	0.365243		57.3	-0.0427842	-0.00461859		57.3	0.680758	0.698037		-0.0295938	0.0814279	NaN	0.782728	-0.0352397	0.585344	0.0485253	0.0665631	0.761487	0.019182	0.0887544	0.815664	NaN	NaN	0.7253	NaN	-0.036928	0.0370817	0.652734	0.0632353	NaN	NaN	0.678306	0.487603	0.0649383	NaN	0.678595	0.755292	NaN	0.0562527	NaN	NaN	0.874357	0.058043
57.4	0.662281	0.796169		57.4	0.342366	0.389129		57.4	-0.0229217	0.00577681		57.4	0.623951	0.700488		-0.00319829	0.0879032	NaN	0.597376	0.0933607	0.610955	0.0267899	-0.0536488	0.839106	0.0658842	-0.0307232	0.83935	NaN	NaN	0.759025	NaN	-0.027829	0.0702385	0.845448	0.112362	NaN	NaN	0.757845	0.496775	0.0546186	NaN	0.604815	0.572227	NaN	0.0455503	NaN	NaN	0.74537	-0.0392541
57.5	0.830798	0.787546		57.5	0.346594	0.390987		57.5	-0.000494735	0.006234		57.5	0.663631	0.702441		-0.0402631	0.0294588	NaN	0.824483	0.0512363	0.415935	0.103369	0.0316059	0.721722	0.0447835	0.0128833	0.843149	NaN	NaN	0.601318	NaN	0.157088	0.106017	0.76066	-0.0671391	NaN	NaN	0.781015	0.580082	0.0443898	NaN	0.642116	0.733524	NaN	0.0805279	NaN	NaN	0.86522	-0.0364656
57.6	0.774615	0.770721		57.6	0.40457	0.383019		57.6	-0.0315544	0.00938898		57.6	0.716345	0.706696		0.0212811	0.0830866	NaN	0.725744	0.0452675	-0.0999064	0.0117855	0.0385578	0.853606	0.0430109	0.00437293	0.822621	NaN	NaN	0.755157	NaN	0.00584176	0.172011	0.799346	0.0920658	NaN	NaN	0.646938	0.551132	0.00844929	NaN	0.59297	0.581993	NaN	0.0491648	NaN	NaN	0.819723	0.125514
57.7	0.706198	0.747783		57.7	0.330312	0.370634		57.7	-0.0164393	-0.0117319		57.7	0.806855	0.712928		0.0478048	0.0728526	NaN	0.750969	0.114486	NaN	0.221039	0.0370346	0.901201	-0.0300806	0.0251631	0.878924	NaN	NaN	0.935887	NaN	0.0774929	0.0147005	0.664543	0.092855	NaN	NaN	0.707067	0.556526	0.0219413	NaN	0.618995	0.649127	NaN	0.0227178	NaN	NaN	0.67878	0.00636566
57.8	0.708808	0.711724		57.8	0.425962	0.35422		57.8	0.0696681	-0.00586795		57.8	0.699195	0.726938		0.0590416	0.107362	NaN	0.744123	0.00203423	-0.0539791	0.0478156	0.0195591	0.689975	-0.0231101	0.0547215	0.899335	NaN	NaN	0.727836	NaN	0.0326126	0.00213846	0.714961	0.129419	NaN	NaN	0.731327	0.671581	0.0603416	NaN	0.731427	0.64652	NaN	0.0513214	NaN	NaN	0.732851	0.0415454
57.9	0.705157	0.689619		57.9	0.330718	0.358512		57.9	-0.0441669	-0.00201948		57.9	0.710996	0.754847		0.0335896	0.0535158	NaN	0.888332	0.0110488	-0.00719162	0.0350038	0.057285	0.898557	0.00357649	0.0351541	0.767436	NaN	NaN	0.778291	NaN	0.0836326	0.0525032	0.642046	0.14683	NaN	NaN	0.731244	0.17747	-0.0012494	NaN	0.721526	0.636225	NaN	0.0287878	NaN	NaN	0.749245	0.0684419
58	0.673891	0.651855		58	0.318276	0.361954		58	0.0533987	-0.00207263		58	0.74717	0.784509		-0.0302601	0.036953	NaN	0.781884	0.075903	0.107818	0.0947068	0.0342709	0.757889	0.000880718	0.0653905	0.85175	NaN	NaN	0.790078	NaN	0.0486888	0.0254844	0.83555	0.11456	NaN	NaN	0.811065	0.111127	0.044507	NaN	0.697523	0.596554	NaN	0.0375275	NaN	NaN	0.823178	-0.00669848
58.1	0.732072	0.635415		58.1	0.353383	0.361115		58.1	-0.0702922	-0.0016149		58.1	0.767448	0.807071		0.0557545	0.0434267	NaN	0.779679	0.0698902	0.0826831	0.0890257	0.061042	0.837307	0.0651454	0.031162	0.786754	NaN	NaN	0.771129	NaN	-0.0214491	0.00607257	0.636851	0.141055	NaN	NaN	0.838191	-0.0207735	0.0250805	NaN	0.610819	0.650229	NaN	0.0160113	NaN	NaN	0.669842	0.062965
58.2	0.611697	0.645298		58.2	0.335798	0.37578		58.2	0.00999099	0.00978583		58.2	0.806854	0.81673		-0.0317057	0.0419872	NaN	0.789864	0.0163352	0.0601617	0.0692225	0.113128	0.793011	0.0684174	0.0254673	0.92744	NaN	NaN	0.61343	NaN	0.0716512	0.0474298	0.668199	-0.0126221	NaN	NaN	0.741926	0.0104273	0.0600882	NaN	0.696694	0.559579	NaN	0.0388343	NaN	NaN	0.798687	-0.0311467
58.3	0.463333	0.654699		58.3	0.380997	0.365634		58.3	0.0117145	0.00257237		58.3	0.875132	0.816238		0.0281885	0.0885759	NaN	0.794517	0.0306497	NaN	0.104519	0.0105612	0.65718	0.052952	-0.0665343	0.670634	NaN	NaN	0.894192	NaN	0.0151574	0.0858203	0.650116	0.0143982	NaN	NaN	0.750679	0.641107	0.0565589	NaN	0.628968	0.532025	NaN	0.0769575	NaN	NaN	0.7865	-0.0109619
58.4	0.490919	0.666403		58.4	0.37757	0.368095		58.4	-0.000973098	0.00603099		58.4	0.930589	0.827598		-0.000585787	0.0674683	NaN	0.819651	0.138967	NaN	0.0645043	0.16221	0.802251	0.0101135	0.06362	0.771208	NaN	NaN	0.732644	NaN	0.0330821	0.0235681	0.539729	0.0657449	NaN	NaN	0.686789	0.556236	0.0142914	NaN	0.642343	0.670818	NaN	0.03642	NaN	NaN	0.718476	0.0245704
58.5	0.626663	0.653989		58.5	0.397019	0.392501		58.5	-0.0274348	0.00199633		58.5	0.919397	0.821035		-0.0217478	0.0761791	NaN	0.936449	0.062826	NaN	0.052261	0.0390601	0.723529	-0.00174407	-0.0239797	0.853814	NaN	NaN	0.85584	NaN	0.0901759	0.0391022	0.728316	0.015203	NaN	NaN	0.762927	0.601308	0.0830316	NaN	0.671945	0.557024	NaN	0.0834379	NaN	NaN	0.842806	-0.00759525
58.6	0.795139	0.651004		58.6	0.462299	0.393986		58.6	0.0861673	0.0131909		58.6	0.893787	0.816825		0.00598503	0.0361501	NaN	0.882562	0.0131401	0.260789	0.155801	0.12358	0.688137	0.0662768	0.0301057	0.737672	NaN	NaN	0.782039	NaN	0.0044832	0.0860634	0.746086	0.195092	NaN	NaN	0.795178	0.495361	0.0516159	NaN	0.783134	0.635094	NaN	-0.0610768	NaN	NaN	0.792418	0.145394
58.7	0.793414	0.645801		58.7	0.334644	0.401698		58.7	0.00474692	0.0118038		58.7	0.694769	0.807969		-0.00162404	0.0555066	NaN	0.765135	0.0807134	0.235465	0.141458	0.0697363	0.818753	-0.0518704	0.0336751	0.835402	NaN	NaN	0.947199	NaN	0.00598058	0.031493	0.679506	0.212258	NaN	NaN	0.71884	0.645183	0.0831206	NaN	0.582583	0.541944	NaN	-0.0219137	NaN	NaN	0.707982	0.0242845
58.8	0.810496	0.682029		58.8	0.352872	0.399666		58.8	-0.0130393	0.0157881		58.8	0.813236	0.776546		0.000749375	0.0553542	NaN	0.752491	0.0279862	NaN	0.0911812	-0.0591472	0.829363	-0.028815	0.0664127	0.978485	NaN	NaN	0.80487	NaN	0.0498229	0.0946918	0.788213	0.0500085	NaN	NaN	0.732356	0.739937	0.0645017	NaN	0.673389	0.74881	NaN	-0.018823	NaN	NaN	0.670401	0.06268
58.9	0.562166	0.703018		58.9	0.537928	0.390116		58.9	0.0170867	0.0148979		58.9	0.688102	0.728041		-0.0337087	0.0711481	NaN	0.932189	0.0222658	NaN	0.192597	0.0892963	0.80543	0.0256624	0.0214672	0.946769	NaN	NaN	0.693916	NaN	0.088734	0.0174728	0.783206	-0.115775	NaN	NaN	0.769069	0.57507	0.0373097	NaN	0.719748	0.633847	NaN	-0.0040405	NaN	NaN	0.715241	-0.0695494
59	0.705204	0.710633		59	0.366752	0.394441		59	0.0304588	0.0202209		59	0.72956	0.62787		0.0805948	0.106551	NaN	0.737225	0.068307	NaN	0.139093	0.102953	0.817404	-0.027784	0.0263929	0.761083	NaN	NaN	0.735624	NaN	0.105842	0.0243651	0.880359	0.211276	NaN	NaN	0.713087	0.793378	0.0602948	NaN	0.690414	0.590054	NaN	0.0887554	NaN	NaN	0.863208	-0.109429
59.1	0.564877	0.700278		59.1	0.405199	0.387338		59.1	-0.00249274	-0.00566495		59.1	0.727145	0.532974		-0.00866777	0.106684	NaN	0.73339	0.0111175	NaN	0.13893	-0.127004	0.753015	-0.0597765	-0.0428846	0.791637	NaN	NaN	0.834555	NaN	0.0783207	0.0952083	0.796001	0.118786	NaN	NaN	0.679201	0.763974	0.0644103	NaN	0.711673	0.667153	NaN	0.00140735	NaN	NaN	0.829975	-0.0116203
59.2	0.789386	0.664019		59.2	0.362713	0.389965		59.2	0.0475729	-0.00276207		59.2	0.592332	0.458907		0.00413044	0.0866026	NaN	0.656591	0.0478678	NaN	0.0308456	0.0442753	0.781271	-0.0483164	0.0447825	0.827904	NaN	NaN	0.524775	NaN	0.0423191	-0.0423795	0.802902	-0.077419	NaN	NaN	0.881139	0.474582	0.043075	NaN	0.695703	0.611822	NaN	-0.0425393	NaN	NaN	0.789805	-0.0155904
59.3	0.679815	0.659227		59.3	0.291619	0.405318		59.3	-0.00898508	0.00465997		59.3	0.494043	0.361399		0.0801598	0.0378289	NaN	0.830916	0.0260822	-0.159787	0.1305	0.0519816	0.822072	0.00683966	0.0268833	0.843679	NaN	NaN	0.793093	NaN	0.075454	0.0216774	0.669312	0.10827	NaN	NaN	0.757454	0.647276	0.0995327	NaN	0.745996	0.680696	NaN	0.0654396	NaN	NaN	0.88267	0.0191682
59.4	0.695197	0.65371		59.4	0.435943	0.414086		59.4	0.0204725	0.00256887		59.4	0.0178584	0.287497		-0.0194925	0.0291191	NaN	0.75014	0.0171174	NaN	0.180027	0.0314185	0.631911	0.0417906	0.0488601	0.838513	NaN	NaN	0.600458	NaN	0.0404314	0.035658	0.897832	0.0578477	NaN	NaN	0.779517	0.606435	0.15816	NaN	0.766153	0.612641	NaN	0.0167816	NaN	NaN	0.75582	0.0354067
59.5	0.701948	0.675488		59.5	0.398373	0.44462		59.5	-0.146805	0.00156776		59.5	0.0397186	0.21149		-0.00531824	0.0699255	NaN	0.36243	0.0360324	-0.0942943	0.0878088	0.08914	0.801905	0.0448212	-0.0131246	0.739118	NaN	NaN	0.561816	NaN	0.0310355	0.0343489	0.893699	0.152592	NaN	NaN	0.79759	0.636118	0.0582626	NaN	0.710259	0.454688	NaN	0.153703	NaN	NaN	0.727727	-0.0347012
59.6	0.467079	0.680534		59.6	0.35829	0.464437		59.6	0.0308728	0.0078525		59.6	0.0281658	0.126358		0.0305933	0.0700955	NaN	0.664076	0.00531634	NaN	0.1688	0.000719315	0.816113	0.081985	0.0204883	0.81624	NaN	NaN	0.681395	NaN	0.0656029	0.0586896	0.736743	0.0485883	NaN	NaN	0.719014	0.735135	-0.0033098	NaN	0.71526	0.730956	NaN	0.0563869	NaN	NaN	0.762931	0.0733072
59.7	0.767369	0.678329		59.7	0.491043	0.484675		59.7	0.0537591	0.00833574		59.7	-0.0643345	0.0626285		0.0518265	0.065739	NaN	0.850381	0.0848398	NaN	0.187299	0.16798	0.881906	0.0370614	-0.022907	0.837333	NaN	NaN	0.792506	NaN	0.0362258	-0.000843028	0.780324	0.107908	NaN	NaN	0.665312	0.496134	0.0106857	NaN	0.735593	0.650887	NaN	0.0278024	NaN	NaN	0.70567	-0.0494185
59.8	0.512514	0.677232		59.8	0.616847	0.485658		59.8	-0.00173317	0.00690009		59.8	0.0229872	0.00129593		-0.0282004	0.00705713	NaN	0.749021	0.044384	NaN	0.00474183	0.0571238	0.779901	0.00206518	0.0145488	0.867413	NaN	NaN	0.713601	NaN	0.087155	-0.0134475	0.683073	0.0504073	NaN	NaN	0.725389	0.566159	0.0685043	NaN	0.497506	0.569752	NaN	0.0476067	NaN	NaN	0.732178	0.000622988
59.9	0.90121	0.671237		59.9	0.641552	0.499058		59.9	0.0214488	0.00618081		59.9	0.0454955	0.00478688		0.0391613	0.0886308	NaN	0.885896	0.103337	0.307741	0.0460385	0.110216	0.817652	0.0330139	0.00244236	0.834097	NaN	NaN	0.40149	NaN	0.0813256	-0.0259805	0.677195	0.120494	NaN	NaN	0.726833	0.576738	0.0535122	NaN	-0.0192461	0.716191	NaN	0.00491673	NaN	NaN	0.790107	0.0506237
60	0.610289	0.671473		60	0.583552	0.524757		60	0.05407	0.0246493		60	-0.0390405	0.00809009		0.0551702	0.0941119	NaN	0.908902	0.0433747	NaN	0.145506	0.0255582	0.751321	0.0898263	0.0907685	0.814023	NaN	NaN	0.533674	NaN	0.012658	0.00925801	0.802003	0.00769547	NaN	NaN	0.749238	0.566564	0.0653934	NaN	0.0892049	0.70524	NaN	-0.0380585	NaN	NaN	0.679122	-0.000254534
60.1	0.769541	0.679076		60.1	0.544856	0.534406		60.1	0.051922	0.0127544		60.1	0.0187629	0.0100947		0.0657618	0.192001	NaN	0.875082	0.0203981	0.143373	-0.0255307	-0.0258482	0.731549	0.0615034	0.0221791	0.864109	NaN	NaN	0.652607	NaN	0.122562	-0.055911	0.846052	0.0959464	NaN	NaN	0.808043	0.429178	0.104436	NaN	0.118904	0.729175	NaN	0.0340185	NaN	NaN	0.85229	0.106122
60.2	0.669942	0.672986		60.2	0.300466	0.539361		60.2	-0.0219059	0.00464825		60.2	-0.05795	0.0181478		0.0220456	0.048928	NaN	0.778646	0.0198364	0.0922571	0.10951	0.0574073	0.782416	0.0895313	0.035531	0.902249	NaN	NaN	0.599009	NaN	0.00991389	0.0469683	0.678789	-0.0181725	NaN	NaN	0.788604	0.567119	0.119438	NaN	-0.0132347	0.670769	NaN	0.00786562	NaN	NaN	0.801992	-0.0881817
60.3	0.641239	0.695651		60.3	0.556547	0.505432		60.3	0.0139989	0.00902252		60.3	0.049277	0.0159578		0.0376923	0.0580726	NaN	0.749882	-0.00994366	0.146391	0.156607	-0.00938443	0.788249	0.0570274	0.00617226	0.814332	NaN	NaN	0.588748	NaN	0.0727609	0.063233	0.937148	0.0742412	NaN	NaN	0.846243	0.466665	-0.0255178	NaN	0.0777246	0.593763	NaN	0.0250555	NaN	NaN	0.830267	-0.031746
60.4	0.704076	0.678426		60.4	0.629656	0.495738		60.4	0.0194109	0.00761461		60.4	0.0694476	0.0170822		0.0636145	0.0267153	NaN	0.750736	0.0692374	0.00374127	0.0614603	-0.0859973	0.693573	0.0807646	0.0379361	0.666995	NaN	NaN	0.625379	NaN	0.0180173	0.0372614	0.730309	0.152521	NaN	NaN	0.708118	0.526941	0.0524255	NaN	-0.00369281	0.577187	NaN	-0.0314544	NaN	NaN	0.85315	-0.0102225
60.5	0.535505	0.688895		60.5	0.445135	0.475013		60.5	-0.0761812	0.00488164		60.5	0.0462072	0.0189761		0.00751523	0.0248352	NaN	0.689208	0.032013	NaN	0.146445	0.0222755	0.818938	-0.00478269	0.0790693	0.823499	NaN	NaN	0.717031	NaN	-0.0236643	0.031824	0.786149	0.0614292	NaN	NaN	0.706024	0.688822	0.0797103	NaN	0.0902379	0.661232	NaN	0.0524087	NaN	NaN	0.779006	0.0835037
60.6	0.712557	0.69854		60.6	0.535636	0.468143		60.6	-0.0191961	0.000115175		60.6	0.00814336	0.0177478		0.0335491	0.059016	NaN	0.651246	0.0104571	0.073444	0.221093	0.0555727	0.888637	0.107401	-0.0614744	0.746086	NaN	NaN	0.495144	NaN	0.0238681	0.0710229	0.973406	0.0178586	NaN	NaN	0.694383	0.613522	-0.00519689	NaN	0.102565	0.74739	NaN	0.205765	NaN	NaN	0.724486	0.0211523
60.7	0.7165	0.692075		60.7	0.311486	0.483388		60.7	0.0376353	0.0058946		60.7	0.00327706	0.0187397		-0.020757	0.109923	NaN	0.894693	0.0294748	NaN	0.149124	-0.0540323	0.796242	0.0406847	0.017498	0.86946	NaN	NaN	0.578681	NaN	0.0156421	0.0729617	0.783699	0.0271294	NaN	NaN	0.79419	0.400809	0.0284631	NaN	-0.0164393	0.568585	NaN	-0.00108612	NaN	NaN	0.839816	0.00803263
60.8	0.746185	0.696119		60.8	0.554306	0.454784		60.8	0.00877756	-0.000212186		60.8	0.0556155	0.0126286		0.0533721	0.0337583	NaN	0.865216	-0.00335674	NaN	0.0541083	0.0774706	0.676927	-0.0262253	-0.00689778	0.769226	NaN	NaN	0.532354	NaN	-0.00198687	0.0818337	0.829348	-0.0112801	NaN	NaN	0.800038	0.615509	0.0652479	NaN	0.0745851	0.605621	NaN	0.0248036	NaN	NaN	0.894775	0.118025
60.9	0.704511	0.705584		60.9	0.397025	0.446099		60.9	0.0294732	0.00365715		60.9	-0.0219958	0.00332183		0.0390777	0.0770787	NaN	0.828581	0.0843153	NaN	0.076803	-0.0286967	0.676041	0.0862915	0.100453	0.778594	NaN	NaN	0.598789	NaN	0.113938	-0.0572621	0.775851	0.124638	NaN	NaN	0.747048	0.482165	0.0903019	NaN	0.0601146	0.447559	NaN	-0.0393879	NaN	NaN	0.755438	-0.120736
61	0.856344	0.724037		61	0.483027	0.439771		61	0.00902389	0.00817285		61	0.00770866	0.000782321		-0.00233079	0.0872039	NaN	0.974239	0.0699708	NaN	0.0330487	0.0956404	0.869354	0.0506532	0.0276195	0.817163	NaN	NaN	0.803425	NaN	0.0526116	0.0106538	0.722498	0.116274	NaN	NaN	0.799297	0.653703	0.0882648	NaN	0.0219112	0.565017	NaN	0.036951	NaN	NaN	0.744635	0.00712414
61.1	0.611755	0.73301		61.1	0.437676	0.419436		61.1	0.030109	0.0100945		61.1	-0.0490235	0.000309977		0.0344159	-0.00436941	NaN	0.807516	0.123977	NaN	0.0595914	0.00907689	0.796947	0.0500628	0.0295614	0.86349	NaN	NaN	0.778837	NaN	0.0459247	0.0107624	0.925263	0.120102	NaN	NaN	0.51897	0.414884	0.034497	NaN	0.0694505	0.569073	NaN	0.00930506	NaN	NaN	0.856767	-0.0241902
61.2	0.677635	0.728625		61.2	0.299107	0.428927		61.2	-0.0409622	0.00399084		61.2	-0.00572273	0.00228728		-0.00017015	0.0526796	NaN	0.609289	0.0487296	0.136083	0.137424	0.0878539	0.769455	0.0278162	0.0456609	0.342188	NaN	NaN	0.809549	NaN	-0.0473928	0.101453	0.839878	0.123213	NaN	NaN	0.872544	0.781243	0.0664537	NaN	0.0995572	0.751192	NaN	0.0628382	NaN	NaN	0.713754	-0.0309291
61.3	0.789266	0.707999		61.3	0.551491	0.413419		61.3	0.054235	-0.00616836		61.3	-0.0143133	0.000604505		0.013631	0.145284	NaN	0.748256	0.053859	NaN	0.0834588	0.0908127	0.77483	0.0954548	0.0536998	0.0214957	NaN	NaN	0.667531	NaN	0.0622777	-0.00819115	0.837382	0.142508	NaN	NaN	0.876057	0.660209	0.0746777	NaN	-0.0157257	0.645682	NaN	0.0760832	NaN	NaN	0.817382	0.0416621
61.4	0.701584	0.711001		61.4	0.388182	0.405574		61.4	-0.03554	-0.00831652		61.4	0.0233516	0.00338347		0.0059329	0.0923803	NaN	0.820206	0.0277071	NaN	0.0178519	0.0904815	0.780956	0.0811536	0.027127	0.0443156	NaN	NaN	0.707019	NaN	0.0537033	NaN	0.913106	-0.0526679	NaN	NaN	0.683499	0.655049	0.109006	NaN	0.0455974	0.648377	NaN	0.0646679	NaN	NaN	0.748579	-0.00233649
61.5	0.793308	0.707965		61.5	0.352625	0.407574		61.5	-0.00190087	-0.00914014		61.5	0.00389225	0.00685913		0.00391904	0.0609955	NaN	0.852687	0.0815053	-0.0515489	0.326486	0.0694131	0.778666	0.00614912	-0.0278803	-0.0250699	NaN	NaN	0.677025	NaN	0.0394621	NaN	0.899358	0.174401	NaN	NaN	0.859002	0.530634	0.0256568	NaN	0.0518715	0.627519	NaN	0.100195	NaN	NaN	0.738768	-0.00194077
61.6	0.677042	0.733536		61.6	0.396901	0.414241		61.6	-0.017298	-0.0153874		61.6	0.0210728	0.0119099		0.0512322	0.0477274	NaN	0.916889	0.14532	0.013753	0.0816662	0.0676932	0.771411	-0.00505299	0.0510456	0.0895665	NaN	NaN	0.766579	NaN	-0.062779	NaN	0.909306	-0.000947841	NaN	NaN	0.816735	0.52943	0.0452816	NaN	0.0403897	0.578058	NaN	0.0151611	NaN	NaN	0.957625	0.0648171
61.7	0.560544	0.737264		61.7	0.414736	0.421925		61.7	-0.0826552	-0.00790875		61.7	0.0404705	0.016831		-0.0325286	0.00145302	NaN	0.763831	0.0784607	-0.0393724	0.0955294	0.171739	0.782819	0.116766	-0.0096396	0.0395652	NaN	NaN	0.543584	NaN	0.0140542	NaN	0.703868	0.0233954	NaN	NaN	0.834515	0.801	0.0415879	NaN	0.00515588	0.672971	NaN	0.114761	NaN	NaN	0.796349	0.160584
61.8	0.731534	0.732015		61.8	0.326419	0.378466		61.8	0.0101398	-0.0181126		61.8	0.00301488	0.0198163		0.0607882	0.0681068	NaN	0.888034	0.0933668	0.148313	0.0448773	0.0455561	0.595755	-0.00151854	0.0316998	-0.0221987	NaN	NaN	0.545051	NaN	0.0397444	NaN	0.751645	0.0977364	NaN	NaN	0.819882	0.750648	0.0676654	NaN	0.0813803	0.676655	NaN	0.160808	NaN	NaN	0.737093	0.0971059
61.9	0.829014	0.743016		61.9	0.501026	0.374668		61.9	0.00161133	-0.0147483		61.9	0.0389896	0.0165001		0.0298888	0.0318241	NaN	0.705311	-0.0168223	0.342826	0.0721186	0.0256751	0.832685	0.0808268	0.0114192	0.00651796	NaN	NaN	0.634003	NaN	0.0619965	NaN	0.791598	-0.110989	NaN	NaN	0.773738	0.647039	-0.0166982	NaN	-0.00901958	0.637598	NaN	0.109785	NaN	NaN	0.721844	-0.116364
62	0.841899	0.727114		62	0.497685	0.376368		62	-0.0261163	-0.0180865		62	-0.00356631	0.0130602		0.0470382	0.0810969	NaN	0.634524	0.000570485	-0.0355468	0.0303415	0.0283093	0.867288	0.0488288	-0.0166978	0.0261313	NaN	NaN	0.623309	NaN	-0.00968559	NaN	0.501222	-0.0163428	NaN	NaN	0.795572	0.501237	0.0375025	NaN	-0.00977871	0.462551	NaN	0.0574363	NaN	NaN	0.785914	-0.0591831
62.1	0.711186	0.717295		62.1	0.368261	0.411014		62.1	0.0263456	-0.0177786		62.1	0.0385666	0.0120862		0.0355233	0.113463	NaN	0.784052	0.0434905	0.237645	0.162168	0.10675	0.836149	0.0215128	0.0145195	0.0344203	NaN	NaN	0.732214	NaN	0.0647971	NaN	0.408081	0.228228	NaN	NaN	0.91081	0.52646	0.0823817	NaN	0.105568	0.625822	NaN	0.0289679	NaN	NaN	0.807647	-0.0778802
62.2	0.742023	0.749317		62.2	0.160358	0.418088		62.2	-0.0375997	-0.00447861		62.2	0.012555	0.0134909		0.0158338	0.127907	NaN	0.802753	-0.00138297	NaN	0.0432012	0.0820803	0.731046	0.0263988	0.0221545	0.0642483	NaN	NaN	0.710063	NaN	0.141976	NaN	0.339712	0.0981579	NaN	NaN	0.922537	0.574305	0.035331	NaN	0.0272919	0.623639	NaN	-0.0233343	NaN	NaN	0.726467	-0.0621681
62.3	0.800591	0.726173		62.3	0.353998	0.423058		62.3	-0.00526161	-0.00569847		62.3	-0.00649457	0.0164392		0.0503711	0.111602	NaN	0.812068	0.0297889	NaN	0.211742	0.0614171	0.741138	-0.00816384	0.0390872	-0.0103344	NaN	NaN	0.671324	NaN	0.0268604	NaN	0.401866	0.116826	NaN	NaN	0.858129	0.509188	0.00346869	NaN	-0.00599119	0.642386	NaN	-0.0346615	NaN	NaN	0.708621	0.048191
62.4	0.650191	0.725392		62.4	0.367933	0.411144		62.4	-0.0319446	-0.00661568		62.4	-0.0270665	0.0185306		0.0266982	0.0771578	NaN	0.810637	0.0137734	NaN	0.00826113	0.0419015	0.745229	0.0603136	-0.0473153	0.0256238	NaN	NaN	0.581538	NaN	0.139689	NaN	0.419566	0.0359556	NaN	NaN	0.706545	0.784022	0.0925005	NaN	0.117817	0.65115	NaN	0.0283755	NaN	NaN	0.930779	-0.0723144
62.5	0.588671	0.706386		62.5	0.708709	0.41971		62.5	-0.0145264	-0.00381612		62.5	0.0123068	0.0232473		0.0120489	0.0991426	NaN	0.798018	0.048129	0.149607	0.0848217	0.121736	0.751335	NaN	-0.0157699	0.0567511	NaN	NaN	0.628488	NaN	-0.0641957	NaN	0.457546	0.175082	NaN	NaN	0.759701	0.69734	0.0606507	NaN	0.130858	0.714145	NaN	0.0595833	NaN	NaN	0.723634	-0.046898
62.6	0.848741	0.715943		62.6	0.478402	0.425017		62.6	0.0370444	-0.0109949		62.6	0.053113	0.0198765		0.0365812	0.042205	NaN	0.743871	0.00526281	-0.0934297	-0.0303009	0.081187	0.771069	NaN	0.111609	0.0671627	NaN	NaN	0.628229	NaN	0.0618366	NaN	0.298275	0.177765	NaN	NaN	0.748179	0.801734	0.0715697	NaN	0.0707626	0.645978	NaN	0.0568521	NaN	NaN	0.953091	-0.0330621
62.7	0.523242	0.707236		62.7	0.371154	0.458394		62.7	-0.000838858	-0.00575138		62.7	0.029549	0.014795		0.048795	0.151528	NaN	0.829381	0.0779391	-0.0282788	0.0107024	-0.0218338	0.835271	NaN	0.0650567	0.0549946	NaN	NaN	-0.0108936	NaN	0.0405741	NaN	0.381519	0.0950936	NaN	NaN	0.760972	0.714699	0.0418272	NaN	0.0104019	0.696884	NaN	0.0358177	NaN	NaN	0.919299	0.101946
62.8	0.821987	0.680223		62.8	0.393795	0.474167		62.8	-0.00664355	-0.00886562		62.8	0.0578127	0.0216642		0.065308	0.0459478	NaN	0.921268	0.0160491	NaN	0.0903506	0.0142818	0.841946	NaN	0.0287508	-0.0156382	NaN	NaN	0.0793179	NaN	0.122367	NaN	0.354311	0.093196	NaN	NaN	0.921884	0.616965	0.0731569	NaN	-0.0311081	0.519787	NaN	-0.0606061	NaN	NaN	0.669447	-0.0215805
62.9	0.670841	0.684424		62.9	0.57478	0.505557		62.9	-0.000920351	-0.00580586		62.9	0.0388832	0.0228724		0.0695585	0.0322145	NaN	0.809919	0.0383143	NaN	0.06213	0.109725	0.875887	NaN	0.00642949	-0.0290624	NaN	NaN	0.110973	NaN	0.0809131	NaN	0.386718	-0.0646533	NaN	NaN	0.82901	0.656728	0.128106	NaN	-0.0203752	0.562927	NaN	0.0746634	NaN	NaN	0.822457	-0.017182
63	0.797204	0.693311		63	0.416023	0.491141		63	-0.0382637	-0.00599615		63	0.00823018	0.0195651		-0.000994928	0.0656195	NaN	0.6094	0.0271748	0.0186214	0.104024	0.031887	0.722448	NaN	0.0204923	0.10569	NaN	NaN	0.048007	NaN	0.0534443	NaN	0.378977	0.156652	NaN	NaN	0.791672	0.573308	0.0381138	NaN	0.0201631	0.621439	NaN	0.0882374	NaN	NaN	0.6778	-0.0914578
63.1	0.663653	0.66268		63.1	0.460748	0.502241		63.1	0.00959227	-0.00228041		63.1	-0.0331784	0.0156048		0.00464131	0.149067	NaN	0.508306	0.0215791	NaN	0.100866	0.0115074	0.797306	NaN	0.0248783	0.0525771	NaN	NaN	0.150246	NaN	0.0172199	NaN	0.412855	0.010798	NaN	NaN	0.779878	0.650318	0.0459955	NaN	0.0465638	0.555665	NaN	0.100046	NaN	NaN	0.821243	-0.0530945
63.2	0.557474	0.69973		63.2	0.49596	0.507921		63.2	-0.0332898	-0.00471041		63.2	0.0553277	0.0135007		0.0243033	0.157906	NaN	0.728594	-0.0265951	-0.18765	0.244033	0.0413519	0.963944	NaN	0.0352294	0.0620536	NaN	NaN	0.0143791	NaN	0.0319172	NaN	0.622183	0.0318318	NaN	NaN	0.824311	0.474311	0.0274401	NaN	-0.0198377	0.59434	NaN	-0.00371547	NaN	NaN	0.839216	0.0248461
63.3	0.687999	0.694533		63.3	0.650445	0.501483		63.3	-0.00440672	-0.0070787		63.3	-0.0161925	0.00986101		0.0332732	0.06147	NaN	0.854994	-0.00127019	NaN	0.0734049	0.0909071	0.815221	NaN	0.035762	0.0379663	NaN	NaN	0.0406205	NaN	-0.013292	NaN	0.763738	0.246941	NaN	NaN	0.723629	0.621342	0.088495	NaN	0.0624698	0.525414	NaN	0.0610037	NaN	NaN	0.72562	-0.0144549
63.4	0.668656	0.691017		63.4	0.578962	0.481572		63.4	-0.016239	-0.0011796		63.4	-0.0174589	0.0146512		0.0297546	0.0928742	NaN	0.839115	0.0568125	0.119042	0.0806591	-0.0178111	0.808602	NaN	0.0304879	0.149357	NaN	NaN	0.0523365	NaN	0.0585153	NaN	0.912515	0.116587	NaN	NaN	0.846882	0.591608	0.0620378	NaN	0.0576924	0.539842	NaN	0.0791333	NaN	NaN	0.815227	-0.0156642
63.5	0.57306	0.672319		63.5	0.578303	0.48165		63.5	0.070486	0.00152925		63.5	0.0174706	0.0131627		0.0417911	0.0458544	NaN	0.915026	0.0567437	NaN	0.0841003	-0.00308308	0.722348	NaN	0.0331718	0.0170673	NaN	NaN	0.074553	NaN	0.117809	NaN	0.78081	0.000964073	NaN	NaN	0.911348	0.594624	0.0390449	NaN	0.0294552	0.794244	NaN	0.0255045	NaN	NaN	0.722361	0.0464233
63.6	0.856693	0.677692		63.6	0.42227	0.466452		63.6	-0.0227089	-0.00033237		63.6	0.0106122	0.0234453		0.0316491	0.187681	NaN	0.851681	0.00207712	0.0435565	0.206529	-0.0440994	0.75423	NaN	-0.00592435	0.0243741	NaN	NaN	0.0415034	NaN	0.0432493	NaN	0.906305	0.110828	NaN	NaN	0.747778	0.585608	0.0956132	NaN	-0.0187004	0.6038	NaN	-0.00782066	NaN	NaN	0.870111	-0.0462479
63.7	0.775219	0.699212		63.7	0.33586	0.461992		63.7	-0.0279582	0.00953138		63.7	0.0250552	0.0261788		0.0368603	0.105408	NaN	0.790903	0.0342776	NaN	0.163263	0.0710715	0.751328	NaN	0.0694835	0.0410597	NaN	NaN	0.027519	NaN	-0.0367455	NaN	0.948753	0.151669	NaN	NaN	0.711492	0.633655	-0.0229099	NaN	0.0411045	0.606418	NaN	0.113903	NaN	NaN	0.97238	0.0713354
63.8	0.639192	0.70701		63.8	0.39558	0.428783		63.8	0.0521715	0.0151659		63.8	0.0819953	0.0301301		0.00914655	0.0757464	NaN	0.698609	0.0345922	NaN	0.218634	-0.0380459	0.888582	NaN	-0.0153002	0.0455892	NaN	NaN	0.0193504	NaN	0.040749	NaN	0.797092	0.087031	NaN	NaN	0.742103	0.697885	0.0147709	NaN	0.054979	0.596545	NaN	-0.0208541	NaN	NaN	0.926391	-0.031257
63.9	0.628927	0.718049		63.9	0.416721	0.406951		63.9	-0.013884	0.0191677		63.9	-0.00516691	0.0349528		0.0520728	0.0779392	NaN	0.824719	0.075943	NaN	0.151566	0.169698	0.773913	NaN	0.0778163	0.0118806	NaN	NaN	0.0175138	NaN	0.00151891	NaN	0.698175	0.237221	NaN	NaN	0.781901	0.598302	0.0218051	NaN	0.0625253	0.505203	NaN	0.133581	NaN	NaN	0.732147	0.0600751
64	0.712012	0.730803		64	0.323965	0.392646		64	-0.00716229	0.017293		64	0.0593652	0.0303895		0.0437995	0.00710424	NaN	0.782219	0.0735611	0.0545364	0.157899	0.0902548	0.746953	NaN	0.0802924	0.0807259	NaN	NaN	0.024911	NaN	0.0249237	NaN	0.78055	0.121779	NaN	NaN	0.83324	0.656658	0.0398847	NaN	0.0442264	0.810283	NaN	0.00510636	NaN	NaN	0.741064	0.0167268
64.1	0.751151	0.70009		64.1	0.455822	0.39682		64.1	0.055484	0.0137149		64.1	0.0799287	0.0307146		-0.0162396	0.0271009	NaN	0.740399	0.0597765	NaN	0.0272185	-0.03872	0.796128	NaN	0.0628056	-0.0426197	NaN	NaN	0.00160833	NaN	0.088154	NaN	0.758502	0.00953969	NaN	NaN	0.710921	0.471679	0.0764475	NaN	0.039773	0.813524	NaN	0.0279802	NaN	NaN	0.82192	0.0622294
64.2	0.758183	0.703667		64.2	0.351569	0.410723		64.2	0.0463042	0.0132465		64.2	0.0193693	0.0231493		0.0432199	0.00233797	NaN	0.728912	0.0100611	NaN	0.190575	0.0522314	0.758976	NaN	-0.0539168	0.0679007	NaN	NaN	0.0878051	NaN	0.144789	NaN	0.778615	0.209769	NaN	NaN	0.649026	0.535552	0.0535224	NaN	0.0728412	0.503216	NaN	0.0546816	NaN	NaN	0.746163	0.0752443
64.3	0.768002	0.721414		64.3	0.382472	0.411394		64.3	0.0197774	0.00797805		64.3	0.0259454	0.0149483		0.0404204	0.0288119	NaN	0.908954	0.075967	NaN	0.0490902	0.0991865	0.876636	NaN	0.0718735	0.0997183	NaN	NaN	0.00772766	NaN	0.125304	NaN	0.787714	-0.0349394	NaN	NaN	0.76748	0.504492	0.0208211	NaN	0.0634073	0.727908	NaN	0.135035	NaN	NaN	0.723018	0.0553203
64.4	0.687846	0.695868		64.4	0.449552	0.418119		64.4	0.0536135	0.0152071		64.4	-0.023599	0.0144762		-0.0105773	0.066524	NaN	0.733935	0.119093	NaN	0.121055	0.0775801	0.747313	NaN	0.0869847	0.0129147	NaN	NaN	-0.0366826	NaN	-0.0367901	NaN	0.841666	-0.0522942	NaN	NaN	0.847	0.542204	0.061102	NaN	0.016972	0.643297	NaN	0.166658	NaN	NaN	0.796425	0.0212269
64.5	0.58028	0.668768		64.5	0.45984	0.437065		64.5	-0.0549124	0.0143611		64.5	0.0135383	0.0176574		0.0219679	-0.0606638	NaN	0.730389	-0.0114185	0.267445	0.146801	0.0355034	0.866358	NaN	0.0864356	0.0518187	NaN	NaN	0.129715	NaN	0.023774	NaN	0.825214	0.0682587	NaN	NaN	0.809645	0.763461	0.0993335	NaN	0.0358221	0.51467	NaN	0.0972317	NaN	NaN	0.690617	-0.00870253
64.6	0.807411	0.654134		64.6	0.460983	0.423577		64.6	-0.032173	0.00584758		64.6	-0.0430323	0.00333528		-0.00138751	0.12009	NaN	0.766672	0.119218	NaN	0.0672998	-0.0477018	0.825219	NaN	0.00477984	0.0990701	NaN	NaN	0.0564072	NaN	0.00374754	NaN	0.805244	0.087223	NaN	NaN	0.743765	0.68682	0.00421142	NaN	0.0738606	0.706682	NaN	0.116298	NaN	NaN	0.653428	0.00348425
64.7	0.798918	0.650632		64.7	0.401621	0.450593		64.7	0.00475512	0.00744486		64.7	0.00818568	0.00743368		0.0834166	0.00362239	NaN	0.77519	0.0778644	0.0573111	-0.0354322	0.0140332	0.90448	NaN	0.031881	-0.000627385	NaN	NaN	0.0127806	NaN	0.0334252	NaN	0.810783	0.197497	NaN	NaN	0.78019	0.66189	0.0404335	NaN	-0.0113159	0.679219	NaN	-0.0191992	NaN	NaN	0.641133	0.0211114
64.8	0.399013	0.655487		64.8	0.477245	0.453503		64.8	0.0511778	0.00486671		64.8	-0.00941601	0.00632194		0.0260586	-0.00116401	NaN	0.684716	0.0728187	NaN	0.17308	0.0648184	0.857552	NaN	0.034708	0.107301	NaN	NaN	0.143844	NaN	0.113868	NaN	0.744042	0.0084171	NaN	NaN	0.790324	0.607086	0.060302	NaN	0.0740148	0.656638	NaN	0.1127	NaN	NaN	0.75519	-0.0867973
64.9	0.468106	0.691135		64.9	0.494479	0.45042		64.9	-0.0147769	-0.00470528		64.9	0.0879965	0.00921282		0.045179	0.146494	NaN	0.826531	0.0742723	0.140969	0.0487743	-0.00244561	0.846232	NaN	0.0216837	0.00699915	NaN	NaN	0.0890293	NaN	0.072522	NaN	0.654815	0.0910879	NaN	NaN	0.771211	0.580166	0.0394096	NaN	-0.00945492	0.555421	NaN	-0.039304	NaN	NaN	0.777065	-0.0213706
65	0.619446	0.693028		65	0.334428	0.437035		65	-0.0211375	0.000140408		65	-0.0489704	0.00118925		0.0453431	0.0173137	NaN	0.879084	0.00481129	0.280809	0.209794	0.0878313	0.833355	NaN	-0.0243227	-0.0279657	NaN	NaN	0.199892	NaN	0.147037	NaN	0.699939	0.101651	NaN	NaN	0.832406	0.545442	0.0430027	NaN	0.0288056	0.643562	NaN	0.129671	NaN	NaN	0.783925	-0.036864
65.1	0.726666	0.682176		65.1	0.594713	0.44179		65.1	0.0606797	0.00393037		65.1	0.0562549	0.00993207		0.0230361	0.000967683	NaN	0.612574	0.0831879	0.14249	0.282655	0.00605889	0.822848	NaN	0.00992176	0.0112374	NaN	NaN	0.0195481	NaN	0.0330406	NaN	0.787002	0.167434	NaN	NaN	0.798122	0.613205	0.00389535	NaN	0.0632177	0.626632	NaN	0.081748	NaN	NaN	0.794494	-0.0676636
65.2	0.811695	0.660515		65.2	0.408669	0.465418		65.2	-0.00342596	0.000165231		65.2	0.0159398	0.00284498		0.0258802	0.0923501	NaN	0.74716	0.00868714	-0.0404322	0.16726	0.112603	0.780546	NaN	0.0477471	-0.00371771	NaN	NaN	0.0889256	NaN	0.154747	NaN	0.786316	0.197353	NaN	NaN	0.833762	0.450813	0.0585919	NaN	-0.00970987	0.496129	NaN	-0.0404955	NaN	NaN	0.885611	0.0867865
65.3	1.00868	0.677209		65.3	0.421801	0.492365		65.3	-0.0325344	-0.00976384		65.3	0.0024189	-0.000789224		0.0344191	0.179581	NaN	0.852897	0.035893	NaN	0.147508	0.0822029	0.643545	NaN	0.0209727	0.0571184	NaN	NaN	0.0427268	NaN	0.024211	NaN	0.755051	0.101404	NaN	NaN	0.825008	0.660803	-0.0186676	NaN	-0.0548184	0.58038	NaN	0.0236971	NaN	NaN	0.829293	-0.0474897
65.4	0.597316	0.69065		65.4	0.339377	0.521271		65.4	-0.0113012	-0.000849448		65.4	-0.0586738	-0.013736		0.0330947	0.0314594	NaN	0.679797	-0.0220066	NaN	0.192724	0.0943937	0.724941	NaN	0.0317237	-0.00233783	NaN	NaN	0.108639	NaN	0.0440503	NaN	0.69375	-0.0851342	NaN	NaN	0.79993	0.608863	0.171767	NaN	0.0189269	0.627952	NaN	0.0135594	NaN	NaN	0.677265	-0.0750475
65.5	0.709737	0.690977		65.5	0.503779	0.559093		65.5	0.00193665	0.00246559		65.5	0.0356532	-0.00927045		0.0321692	-0.00402116	NaN	0.775522	0.0375722	NaN	0.273793	0.112651	0.819478	NaN	0.0239952	-0.0571189	NaN	NaN	-0.031152	NaN	0.188175	NaN	0.850214	0.15601	NaN	NaN	0.751816	0.642104	0.0865563	NaN	0.068595	0.602926	NaN	0.0496356	NaN	NaN	0.755035	0.100573
65.6	0.603972	0.683675		65.6	0.614273	0.57437		65.6	-0.0291311	0.00681976		65.6	-0.0555982	-0.0137515		-0.000215771	0.0374975	NaN	0.830448	0.0581869	0.157718	0.0102309	0.0542455	0.690548	NaN	0.058775	0.0784453	NaN	NaN	0.0412816	NaN	0.0314789	NaN	0.833436	0.000624437	NaN	NaN	0.807483	0.732661	0.165829	NaN	0.0279533	0.63443	NaN	0.0252008	NaN	NaN	0.785721	0.0682408
65.7	0.549256	0.680209		65.7	0.719766	0.584769		65.7	-0.0381838	0.0153049		65.7	-0.0421239	-0.0153321		0.0341657	0.077397	NaN	0.678183	0.0800607	NaN	0.124199	0.166224	0.785292	NaN	0.134585	0.0502735	NaN	NaN	-0.0167768	NaN	-0.0102961	NaN	0.963105	0.0596895	NaN	NaN	0.773667	0.611169	0.0532127	NaN	0.0625422	0.559917	NaN	0.182946	NaN	NaN	0.698924	0.0819297
65.8	0.58908	0.632664		65.8	0.754631	0.579479		65.8	0.0654526	0.0190581		65.8	-0.0285247	-0.0194092		0.0470111	0.0136822	NaN	0.864	0.106795	0.0815532	0.0602118	0.0724449	0.802488	NaN	0.0312286	0.0285411	NaN	NaN	0.0613614	NaN	0.0255795	NaN	0.558401	0.111618	NaN	NaN	0.742198	0.668896	0.0181922	NaN	0.0398747	0.620103	NaN	0.0959479	NaN	NaN	0.897574	0.0137557
65.9	0.622386	0.646298		65.9	0.674825	0.590658		65.9	0.0086979	0.0203138		65.9	-0.00878023	-0.00421599		0.0295165	0.0315459	NaN	0.826965	0.0653898	NaN	0.124611	0.0737432	0.707997	NaN	0.0910602	0.0029168	NaN	NaN	0.0964219	NaN	0.122189	NaN	0.444876	0.0122736	NaN	NaN	0.811773	0.649689	0.0970836	NaN	0.0427821	0.556623	NaN	0.0103965	NaN	NaN	0.801233	0.00541083
66	0.660951	0.619693		66	0.732212	0.584199		66	0.0998672	0.0146216		66	0.0159252	-0.00615344		0.057406	-0.0324727	NaN	0.854778	0.0843929	0.0412441	0.0176361	-0.0243705	0.798315	NaN	-0.0151858	0.0320883	NaN	NaN	0.04325	NaN	-0.0162387	NaN	0.576933	-0.000140002	NaN	NaN	0.784133	0.654513	0.15349	NaN	0.0464463	0.62496	NaN	0.214471	NaN	NaN	0.877381	0.00566278
66.1	0.780497	0.639465		66.1	0.502259	0.554399		66.1	0.0729401	0.0240724		66.1	0.00171504	-0.000721647		0.0330709	0.0234113	NaN	0.925242	0.0325494	NaN	0.00999271	0.0507099	0.575203	NaN	0.0189071	0.0129529	NaN	NaN	0.03758	NaN	-0.011635	NaN	0.831123	0.137456	NaN	NaN	0.812064	0.592926	0.00832586	NaN	0.0241094	0.608314	NaN	0.0174755	NaN	NaN	0.813905	-0.114635
66.2	0.580779	0.670693		66.2	0.374192	0.523691		66.2	0.00124501	0.0293533		66.2	-0.0342752	0.00916103		-0.0223177	0.0221809	NaN	0.785483	0.0754722	0.00121371	0.109702	-0.0107717	0.179877	NaN	-0.00753689	0.0515612	NaN	NaN	0.0371715	NaN	0.019569	NaN	0.904811	0.00612912	NaN	NaN	0.80072	0.526193	0.0604603	NaN	0.079316	0.634786	NaN	0.138181	NaN	NaN	0.88726	-0.0437804
66.3	0.720021	0.672717		66.3	0.439986	0.498243		66.3	0	0.0312251		66.3	0.0780649	0.0175289		0.0380096	0.0717144	NaN	0.792113	0.0205403	-0.0379616	-0.0110495	0.0609967	0.0664436	NaN	0.0581598	0.0580238	NaN	NaN	-0.0420348	NaN	0.0398392	NaN	0.880927	0.103671	NaN	NaN	0.851268	0.606408	0.0383045	NaN	0.0494441	0.606018	NaN	0.111434	NaN	NaN	0.781712	0.15632
66.4	0.470294	0.675794		66.4	0.445643	0.472513		66.4	-0.0492933	0.0303919		66.4	0.0182161	0.0233813		-0.0181067	-0.0271627	NaN	0.753405	-0.0345622	0.107154	0.0662129	0.101149	0.031532	NaN	0.0292246	-0.0162205	NaN	NaN	0.0536144	NaN	-0.00155891	NaN	0.709682	0.0143004	NaN	NaN	0.763954	0.472004	0.0844165	NaN	0.0291957	0.720454	NaN	0.0241979	NaN	NaN	0.81225	-0.0436898
66.5	0.781925	0.675661		66.5	0.346075	0.436908		66.5	0.0559257	0.016727		66.5	-0.006712	0.0150925		0.0263247	0.0389381	NaN	0.758809	0.012751	-0.0500893	0.12583	0.17674	0.0689376	NaN	0.019746	0.100594	NaN	NaN	0.0233636	NaN	0.0145234	NaN	0.636162	0.155885	NaN	NaN	0.81164	0.54712	0.0873579	NaN	NaN	0.624504	NaN	0.101329	NaN	NaN	0.80067	0.0222744
66.6	0.830304	0.663524		66.6	0.443392	0.428199		66.6	0.00934448	0.00095366		66.6	0.0468202	0.0135481		0.0490736	0.0387229	NaN	0.85794	0.0656297	NaN	0.0102814	0.0215885	0.0570798	NaN	-0.0127368	-0.0128159	NaN	NaN	0.161721	NaN	-0.0164622	NaN	0.879236	0.064143	NaN	NaN	0.737973	0.815305	0.0142199	NaN	NaN	0.505607	NaN	-0.0688453	NaN	NaN	0.748882	-0.0756524
66.7	0.607297	0.69202		66.7	0.525603	0.454012		66.7	0.0822987	0.00628797		66.7	0.0467863	0.0145752		NaN	0.051163	NaN	0.744364	0.0224053	NaN	0.030914	0.0577413	0.0177021	NaN	0.113419	0.0364099	NaN	NaN	-0.0677669	NaN	0.105273	NaN	0.798059	0.102238	NaN	NaN	0.730623	0.523557	0.0771039	NaN	NaN	0.557631	NaN	0.126119	NaN	NaN	0.932927	-0.0202226
66.8	0.650077	0.704095		66.8	0.443256	0.473554		66.8	0.00119907	0.00203402		66.8	0.0438915	0.0059868		-0.0218508	0.121182	NaN	0.83155	-0.0291928	NaN	0.187849	-0.017307	-0.0127872	NaN	0.0167749	0.00604133	NaN	NaN	-0.0243938	NaN	0.110494	NaN	0.936733	0.108127	NaN	NaN	0.805112	0.527755	0.0724022	NaN	NaN	0.578687	NaN	0.0719076	NaN	NaN	0.562195	-0.0309514
66.9	0.659754	0.722314		66.9	0.411769	0.460627		66.9	-0.023117	0.0327585		66.9	-0.0586743	0.0123693		-0.0125236	0.0802328	NaN	0.824363	0.0509706	NaN	0.113891	0.0702423	0.100159	NaN	0.0901298	0.0162232	NaN	NaN	-0.075165	NaN	0.0350222	NaN	0.845015	0.131169	NaN	NaN	0.724354	0.540792	0.0226478	NaN	NaN	0.670983	NaN	0.0604937	NaN	NaN	0.750301	-0.0439566
67	0.671263	0.693268		67	0.423873	0.456849		67	-0.0690196	0.0224316		67	-0.0121846	0.0116707		0.0256328	0.0805482	NaN	0.753753	0.105523	NaN	0.0964114	0.0772523	-0.0207948	NaN	0.0807917	0.0645894	NaN	NaN	0.134995	NaN	0.105406	NaN	0.853217	0.172497	NaN	NaN	0.847702	0.50563	0.0383694	NaN	NaN	0.584429	NaN	-0.0396548	NaN	NaN	0.840057	0.0577301
67.1	0.837246	0.682052		67.1	0.606514	0.473521		67.1	0.0492538	0.0248855		67.1	-0.0250315	0.00637695		0.0454708	0.0220905	NaN	0.779794	0.0085721	0.119846	0.153787	0.0996303	-0.00856	NaN	-0.028689	0.0161462	NaN	NaN	3.63954e-05	NaN	0.0663987	NaN	0.844138	0.0642428	NaN	NaN	0.782811	0.574974	0.0324611	NaN	NaN	0.641082	NaN	-0.0126781	NaN	NaN	0.893386	-0.0708863
67.2	0.828697	0.707451		67.2	0.615865	0.467852		67.2	-0.0382855	0.0138666		67.2	0.000769484	0.00770539		-0.000591071	0.150451	NaN	0.850897	0.0887673	0.0518015	0.152259	0.0944207	0.0919751	NaN	0.0171236	0.176567	NaN	NaN	0.142481	NaN	0.183431	NaN	0.775015	0.0835833	NaN	NaN	0.791814	0.654894	0.0447369	NaN	NaN	0.677521	NaN	0.0260573	NaN	NaN	0.798307	-0.0357712
67.3	0.634266	0.714704		67.3	0.329296	0.483688		67.3	0.227227	0.0179552		67.3	0.0756588	0.0014194		0.0380869	0.0364731	NaN	0.821351	0.0347555	0.0534372	0.00952539	0.0802445	0.0232286	NaN	0.0483549	-0.0334978	NaN	NaN	0.136676	NaN	0.0116722	NaN	0.793817	0.188863	NaN	NaN	0.886212	0.528593	0.0323014	NaN	NaN	0.779993	NaN	0.0264065	NaN	NaN	0.816839	0.0479488
67.4	0.520508	0.711618		67.4	0.312071	0.488648		67.4	-0.0370169	0.0259011		67.4	-0.0129996	0.0166449		-0.00891063	-0.0300064	NaN	0.801305	0.0329365	0.116292	0.133286	0.0128843	-0.0140826	NaN	0.0264366	0.0210929	NaN	NaN	0.0764192	NaN	-0.0173039	NaN	0.785565	0.0662073	NaN	NaN	0.900856	0.4801	0.0419499	NaN	NaN	0.667432	NaN	0.0158926	NaN	NaN	0.610234	-0.0557944
67.5	0.72936	0.731165		67.5	0.593439	0.472304		67.5	0.0314297	0.0338424		67.5	-0.000823581	0.0271971		0.00610554	0.164527	NaN	0.88899	0.0524238	0.148764	0.0318083	0.157996	0.00415417	NaN	0.0214332	0.082163	NaN	NaN	-0.00665899	NaN	0.0537223	NaN	0.826875	0.103614	NaN	NaN	0.824153	0.734271	0.018205	NaN	NaN	0.705722	NaN	0.0140144	NaN	NaN	0.0880267	0.0439336
67.6	0.83589	0.725668		67.6	0.474586	0.454913		67.6	-0.0168713	0.0222427		67.6	0.0587423	0.0346626		-1.53553e-05	-0.0349981	NaN	0.742307	0.0773251	0.0730148	0.173463	-0.0210743	-0.0240094	NaN	0.0283352	0.0382407	NaN	NaN	0.0314907	NaN	0.0465678	NaN	0.783927	0.16721	NaN	NaN	0.753461	0.642224	0.0325013	NaN	NaN	0.590068	NaN	-0.0190362	NaN	NaN	0.0934415	-0.0798562
67.7	0.715356	0.707696		67.7	0.585775	0.43489		67.7	0.0379964	0.0332082		67.7	-0.0126824	0.0359017		0.00422178	0.0266364	NaN	0.64541	0.071582	0.0256137	0.0338866	0.0915041	0.0588316	NaN	-0.00174066	0.00455564	NaN	NaN	-0.00218045	NaN	0.0165987	NaN	0.848048	0.0570011	NaN	NaN	0.797261	0.695338	0.0522835	NaN	NaN	0.683535	NaN	0.105343	NaN	NaN	0.134539	-0.0728565
67.8	0.631977	0.727531		67.8	0.456411	0.458556		67.8	0.0483961	0.00510034		67.8	0.0783549	0.0341314		-0.0146367	0.0357465	NaN	0.834929	0.0308076	0.183047	0.135388	-0.101757	0.0197017	NaN	0.104889	0.0785568	NaN	NaN	0.0966633	NaN	0.0584744	NaN	0.834757	0.0946911	NaN	NaN	0.67439	0.586366	0.0343654	NaN	NaN	0.658147	NaN	0.0967193	NaN	NaN	0.0125158	0.024268
67.9	0.847185	0.757072		67.9	0.276774	0.472791		67.9	0.00245234	0.0120997		67.9	0.0827855	0.037853		0.0363277	0.0161042	NaN	0.752558	0.0169704	-0.076443	0.0917322	0.0450197	0.0774625	NaN	0.0708433	0.0186098	NaN	NaN	0.0716593	NaN	0.0573168	NaN	0.884797	0.156295	NaN	NaN	0.756151	0.634522	0.104382	NaN	NaN	0.496082	NaN	-0.016128	NaN	NaN	0.0746404	0.0860453
68	0.787777	0.762017		68	0.449999	0.457693		68	-0.0551433	0.00560139		68	0.0421581	0.0365591		-0.00292722	0.0791001	NaN	0.634921	-0.0396881	NaN	0.216072	0.237148	0.00354455	NaN	0.0725601	0.0971293	NaN	NaN	0.108689	NaN	0.0973262	NaN	0.79721	0.182205	NaN	NaN	0.754258	0.811461	0.0882611	NaN	NaN	0.696271	NaN	0.130767	NaN	NaN	0.0835605	-0.0558511
68.1	0.666942	0.763866		68.1	0.435656	0.450083		68.1	0.0604041	0.00744062		68.1	0.0119216	0.0243224		0.0633556	0.0109382	NaN	0.625143	0.0541101	0.213822	-0.0138313	0.0438506	0.0659673	NaN	0.044986	0.159201	NaN	NaN	0.0828904	NaN	0.129617	NaN	0.917043	0.0316721	NaN	NaN	0.828184	0.641125	0.106516	NaN	NaN	0.666542	NaN	-0.0227949	NaN	NaN	0.0497152	-0.0767142
68.2	0.812788	0.764384		68.2	0.542291	0.438725		68.2	-0.025744	0.00149299		68.2	0.0597258	0.0309546		0.0409553	0.0634707	NaN	0.801555	0.0336629	0.148008	0.0435299	0.189258	0.0063281	NaN	0.0168802	0.19495	NaN	NaN	0.0962143	NaN	0.123299	NaN	0.798995	0.0660101	NaN	NaN	0.752735	0.512046	0.0831994	NaN	NaN	0.660055	NaN	0.128534	NaN	NaN	0.0506479	-0.036292
68.3	0.786375	0.776935		68.3	0.440188	0.43708		68.3	0.0259775	-0.00232423		68.3	0.0204952	0.020435		0.0414021	0.0610736	NaN	0.879439	0.0944643	0.240092	0.195931	NaN	0.100397	NaN	0.12527	-0.000814814	NaN	NaN	0.0410291	NaN	0.0302992	NaN	0.788958	-0.0181073	NaN	NaN	0.735509	0.615065	0.0778111	NaN	NaN	0.712106	NaN	0.059817	NaN	NaN	-0.026393	0.0524059
68.4	0.773866	0.765114		68.4	0.457552	0.45595		68.4	-0.0270552	0.00641912		68.4	-0.0124687	0.0166698		0.0427056	0.0123179	NaN	0.867991	0.0677186	-0.0390799	0.074757	NaN	0.0571484	NaN	0.0350935	0.0241882	NaN	NaN	0.012082	NaN	-0.0563001	NaN	0.644712	0.104852	NaN	NaN	0.780448	0.643316	-0.0451294	NaN	NaN	0.661107	NaN	0.0877821	NaN	NaN	0.0516359	-0.0557214
68.5	0.85253	0.780061		68.5	0.406101	0.457136		68.5	-0.000318233	0.0063201		68.5	-0.0513887	0.0100876		0.129515	0.0832115	NaN	0.806143	0.0279769	0.0784522	0.0290001	NaN	0.0364643	NaN	0.0521212	-0.0100211	NaN	NaN	0.110468	NaN	0.0466761	NaN	0.787659	0.02959	NaN	NaN	0.799665	0.733015	-0.00827861	NaN	NaN	0.652376	NaN	0.0240287	NaN	NaN	0.0334054	-0.0134273
68.6	0.720015	0.792487		68.6	0.483551	0.450574		68.6	-0.0155323	0.00170149		68.6	0.0470075	0.00894248		0.0633645	0.172424	NaN	0.809124	0.0360232	-0.0710191	0.055997	NaN	0.0270594	NaN	0.0445346	0.0441729	NaN	NaN	0.0107569	NaN	0.0711583	NaN	0.874855	-0.115472	NaN	NaN	0.722795	0.532048	0.0246573	NaN	NaN	0.673448	NaN	0.0285863	NaN	NaN	0.881219	0.0405547
68.7	0.74494	0.800705		68.7	0.44161	0.424791		68.7	0.0140411	0.013352		68.7	-0.0163216	-0.00120127		0.0214662	0.0239398	NaN	0.764568	-0.00160323	NaN	0.0464514	NaN	0.0801412	NaN	0.0265514	0.0253178	NaN	NaN	0.155	NaN	0.0301239	NaN	0.741329	-0.00291454	NaN	NaN	0.637984	0.636102	-0.0192065	NaN	NaN	0.751216	NaN	0.01822	NaN	NaN	0.712495	-0.0770577
68.8	0.740794	0.786339		68.8	0.446602	0.410214		68.8	0.0811425	0.0126046		68.8	0.0488989	-0.0074761		0.021529	0.0129988	NaN	0.905425	0.0468489	-0.0433048	-0.125841	NaN	0.0488763	NaN	-0.036062	0.113825	NaN	NaN	0.0652778	NaN	-0.03247	NaN	0.753537	0.177113	NaN	NaN	0.978991	0.416649	-0.0234441	NaN	NaN	0.621243	NaN	-0.049357	NaN	NaN	0.83113	-0.0571275
68.9	0.922298	0.777909		68.9	0.460669	0.366274		68.9	-0.0560344	0.0280289		68.9	-0.0170818	-0.00713835		0.0367624	0.0318581	NaN	0.735494	-0.0277067	NaN	0.0131579	NaN	0.0243348	NaN	0.0664713	0.0643573	NaN	NaN	0.0305496	NaN	0.0956155	NaN	0.772726	0.0640444	NaN	NaN	0.881425	0.478954	0.105615	NaN	NaN	0.552169	NaN	-0.0311628	NaN	NaN	0.715543	-0.0749355
69	0.778782	0.76303		69	0.376597	0.361967		69	0.0188365	0.0312477		69	0.00161581	0.00742873		0.0161603	0.0703751	NaN	0.74054	-0.00751104	0.153493	0.0803833	NaN	0.0472727	NaN	0.0511101	-0.0519423	NaN	NaN	-0.0179943	NaN	0.119349	NaN	0.920403	0.0485518	NaN	NaN	0.827482	0.663651	0.0883519	NaN	NaN	0.746899	NaN	-0.0696739	NaN	NaN	0.851642	-0.0971264
69.1	0.886745	0.76428		69.1	0.310245	0.347427		69.1	0.0791102	0.0339018		69.1	-0.0315679	0.00473676		0.0429002	0.0594043	NaN	0.743452	-0.0135985	0.0826621	0.151671	NaN	0.0352504	NaN	0.0124843	0.0321131	NaN	NaN	-0.0190431	NaN	0.0876447	NaN	0.83741	0.113043	NaN	NaN	0.723006	0.623813	0.00187084	NaN	NaN	0.291573	NaN	0.0316337	NaN	NaN	0.826256	-0.00494853
69.2	0.657081	0.768015		69.2	0.308994	0.340749		69.2	0.019251	0.0358047		69.2	-0.0359784	0.00631662		NaN	0.0118863	NaN	0.796842	0.145531	NaN	0.193314	NaN	0.0212937	NaN	0.0769125	0.0222778	NaN	NaN	0.067419	NaN	0.0856717	NaN	0.667243	-0.00910419	NaN	NaN	0.646463	0.409749	-0.0220592	NaN	NaN	0.639742	NaN	0.112766	NaN	NaN	0.665638	0.00892051
69.3	0.697994	0.772618		69.3	0.0620932	0.340779		69.3	0.111764	0.0340232		69.3	-0.00942894	-0.00168932		0.0247529	0.117323	NaN	0.800065	0.0393328	0.23439	0.136446	NaN	0.0284984	NaN	0.02044	0.129179	NaN	NaN	0.167304	NaN	0.0814011	NaN	0.799836	0.113925	NaN	NaN	0.836045	0.506737	0.0141875	NaN	NaN	0.669643	NaN	0.0358308	NaN	NaN	0.831575	0.017874
69.4	0.718624	0.754479		69.4	0.367342	0.335362		69.4	0.0286506	0.0473919		69.4	0.079715	-0.00266219		0.0279532	0.0132224	NaN	0.750674	0.0542693	NaN	0.156796	NaN	0.0554924	NaN	0.0715736	-0.0284825	NaN	NaN	0.0565957	NaN	-0.0418245	NaN	0.651756	0.19053	NaN	NaN	0.696766	0.453818	0.0500417	NaN	NaN	0.56215	NaN	0.0128916	NaN	NaN	0.828931	0.0518805
69.5	0.731264	0.739792		69.5	0.352692	0.338241		69.5	0.00835465	0.0401262		69.5	0.0227798	0.00487147		0.0208199	0.149247	NaN	0.85509	-0.00854575	NaN	0.0483738	NaN	0.0800389	NaN	0.023589	0.0454044	NaN	NaN	0.136236	NaN	0.0275189	NaN	0.652843	0.0939416	NaN	NaN	0.901616	0.616275	0.0221749	NaN	NaN	0.589663	NaN	0.0802959	NaN	NaN	0.889408	-0.054285
69.6	0.778551	0.712769		69.6	0.381504	0.340569		69.6	0.0311674	0.0297257		69.6	-0.00210288	0.0136024		0.13966	0.0649166	NaN	0.744435	0.0532689	NaN	0.0969797	NaN	0.0969712	NaN	0.00260765	0.0298486	NaN	NaN	-0.0843748	NaN	0.0124318	NaN	0.877765	-0.0826054	NaN	NaN	0.867045	0.701141	0.0318415	NaN	NaN	0.652535	NaN	-0.0172022	NaN	NaN	0.929881	-0.000159698
69.7	0.782223	0.736027		69.7	0.446877	0.360637		69.7	0.0651087	0.0256254		69.7	-0.0231546	0.014305		0.0128626	0.0890542	NaN	0.622925	0.0733563	NaN	0.0439325	NaN	0.101191	NaN	0.06266	NaN	NaN	NaN	-0.0303203	NaN	0.101033	NaN	0.675212	-0.0525927	NaN	NaN	0.833359	0.631766	0.0900441	NaN	NaN	0.519107	NaN	0.199146	NaN	NaN	0.813271	-0.0798241
69.8	0.75905	0.736234		69.8	0.411915	0.409099		69.8	0.064284	0.0148008		69.8	-0.0258377	0.0182744		-0.00675113	0.0844715	NaN	0.718174	0.0568174	NaN	0.0453109	NaN	0.073765	NaN	-0.0148785	NaN	NaN	NaN	0.14449	NaN	-0.0111986	NaN	0.598196	0.0798892	NaN	NaN	0.711229	0.539047	0.126061	NaN	NaN	0.755156	NaN	0.0594977	NaN	NaN	0.823668	0.137744
69.9	0.6466	0.737413		69.9	0.402509	0.430864		69.9	-0.0465549	0.0215073		69.9	0.0694187	0.0117187		-0.00896535	0.245997	NaN	0.747881	0.00533942	0.0586759	0.0807442	NaN	0.0143511	NaN	0.108526	NaN	NaN	NaN	0.183107	NaN	0.0237984	NaN	0.71552	0.112204	NaN	NaN	0.797668	0.571497	-0.00830335	NaN	NaN	0.681806	NaN	0.0712789	NaN	NaN	0.734797	0.0889393
70	0.64353	0.733533		70	0.331194	0.454247		70	-0.0144943	0.0300349		70	0.0470103	0.014684		0.0122535	-0.0745575	NaN	0.902358	0.0601336	0.194035	0.046187	NaN	0.0496237	NaN	0.00999852	NaN	NaN	NaN	0.117057	NaN	0.00676377	NaN	0.854049	-0.00555838	NaN	NaN	0.830115	0.639549	0.0983624	NaN	NaN	0.672525	NaN	0.134045	NaN	NaN	0.715752	0.0761461
70.1	0.866404	0.731882		70.1	0.489604	0.472585		70.1	-0.017652	0.0264652		70.1	-0.0296545	0.0140489		0.0388344	0.0569598	NaN	0.943632	0.0714214	0.0644937	0.0853599	NaN	0.0768703	NaN	0.0240278	NaN	NaN	NaN	0.015431	NaN	0.0163447	NaN	0.862394	0.287	NaN	NaN	0.723012	0.539287	0.0648886	NaN	NaN	0.64717	NaN	0.171868	NaN	NaN	0.619436	0.0833026
70.2	0.699856	0.725864		70.2	0.49825	0.477814		70.2	0.0143429	0.0180761		70.2	0.026295	0.0133833		0.0576783	0.0751998	NaN	0.831604	0.0237998	NaN	0.037336	NaN	0.0655007	NaN	-0.00716703	NaN	NaN	NaN	0.125861	NaN	0.0197854	NaN	0.736048	0.101699	NaN	NaN	0.726364	0.732826	0.00289774	NaN	NaN	0.54191	NaN	0.0513847	NaN	NaN	0.676471	0.0122318
70.3	0.72924	0.729277		70.3	0.563235	0.466831		70.3	0.0890097	0.0107116		70.3	0.020714	0.0192734		0.0715603	0.0489835	NaN	0.723199	0.0695186	0.0910568	-0.0232913	NaN	0.0586169	NaN	0.0589349	NaN	NaN	NaN	-0.00819515	NaN	0.0399504	NaN	0.678608	0.0961477	NaN	NaN	0.736555	0.562388	0.0120273	NaN	NaN	0.635843	NaN	0.120555	NaN	NaN	0.903637	0.0656711
70.4	0.69634	0.714415		70.4	0.563135	0.45759		70.4	0.0851027	0.0203178		70.4	0.0494675	0.0108197		-0.0364748	0.114106	NaN	0.928089	0.0163514	NaN	0.110484	NaN	0.0400649	NaN	0.013918	NaN	NaN	NaN	-0.00787657	NaN	0.0645742	NaN	0.731064	0.0355553	NaN	NaN	0.869945	0.496455	0.0427933	NaN	NaN	0.549322	NaN	0.0357125	NaN	NaN	0.908273	-0.0602881
70.5	0.763698	0.741563		70.5	0.54655	0.466538		70.5	-0.000959851	0.0264739		70.5	-0.00781832	0.00315705		-0.006463	0.109811	NaN	0.94687	-0.0234358	NaN	0.157513	NaN	-0.00209078	NaN	0.0207615	NaN	NaN	NaN	-0.0816899	NaN	0.0195867	NaN	0.700223	0.114921	NaN	NaN	0.774381	0.804903	0.0351979	NaN	NaN	0.651487	NaN	-0.0432628	NaN	NaN	0.860003	0.00257585
70.6	0.728058	0.735706		70.6	0.493937	0.463327		70.6	-0.0103931	0.0261928		70.6	-0.0291455	0.00357719		0.0170358	0.116496	NaN	0.858643	0.0772349	NaN	0.191522	NaN	0.0288382	NaN	0.0778306	NaN	NaN	NaN	0.012026	NaN	-0.0466224	NaN	0.799146	0.0320863	NaN	NaN	0.733129	0.817961	0.110973	NaN	NaN	0.673049	NaN	0.0107274	NaN	NaN	0.759329	0.0213569
70.7	0.789767	0.733448		70.7	0.313066	0.451039		70.7	-0.00199628	0.0248733		70.7	0.0271734	0.00303263		0.0386127	0.0405896	NaN	0.923479	0.0032303	0.230918	0.110585	NaN	0.0277832	NaN	0.00310296	NaN	NaN	NaN	0.0564501	NaN	0.0306052	NaN	0.543708	0.164526	NaN	NaN	0.866755	0.723569	0.06494	NaN	NaN	0.596811	NaN	0.100292	NaN	NaN	0.857679	0.037465
70.8	0.512844	0.721753		70.8	0.319339	0.440197		70.8	0.0399006	0.0121606		70.8	-0.00666458	0.000394738		0.00396805	-0.0284834	NaN	0.883533	0.00403242	0.327952	0.102697	NaN	0.0793778	NaN	0.051704	NaN	NaN	NaN	0.0929258	NaN	-0.0475491	NaN	0.637039	0.0045823	NaN	NaN	0.694864	0.74381	0.0459784	NaN	NaN	0.67091	NaN	0.0189315	NaN	NaN	0.805023	0.0326578
70.9	0.887855	0.724229		70.9	0.411726	0.398051		70.9	0.0409104	0.00102823		70.9	-0.0219536	-0.00744854		0.0596886	0.076565	NaN	0.962327	0.0913286	0.338037	0.176995	NaN	0.0677403	NaN	0.0788215	NaN	NaN	NaN	0.0406114	NaN	0.0634128	NaN	0.771686	0.144808	NaN	NaN	0.662357	0.813063	0.0666672	NaN	NaN	0.745866	NaN	0.0229054	NaN	NaN	0.844032	0.0170243
71	0.813693	0.719712		71	0.460709	0.375854		71	-0.0201816	-0.000150995		71	-0.0258733	-0.0103957		0.0510603	0.148668	NaN	0.78666	0.0556359	0.0436519	0.111519	NaN	0.0336804	NaN	-0.00471969	NaN	NaN	NaN	0.0572279	NaN	0.104149	NaN	0.857328	0.235427	NaN	NaN	0.851228	0.67594	0.0489287	NaN	NaN	0.734305	NaN	0.120838	NaN	NaN	0.870769	0.0308039
71.1	0.67954	0.7256		71.1	0.38765	0.36239		71.1	0.00246766	-0.0036978		71.1	0.0213939	-0.00826744		0.058076	0.0724104	NaN	0.8509	0.00721436	NaN	0.102716	NaN	-0.072582	NaN	-0.0411327	NaN	NaN	NaN	0.128013	NaN	0.0180616	NaN	0.799101	0.147064	NaN	NaN	0.783363	0.713315	0.113983	NaN	NaN	0.74452	NaN	0.105228	NaN	NaN	0.647034	-0.0178271
71.2	0.623983	0.720507		71.2	0.465664	0.379789		71.2	-0.0254051	0.0109924		71.2	-0.00302701	-0.00842191		0.0470988	0.139533	NaN	0.731852	-0.00640237	0.165454	0.0898927	NaN	NaN	NaN	0.0627973	NaN	NaN	NaN	0.127607	NaN	0.0650804	NaN	0.829178	0.105951	NaN	NaN	0.748391	0.5458	0.0996195	NaN	NaN	0.763486	NaN	0.158259	NaN	NaN	0.788812	0.0483523
71.3	0.718619	0.735094		71.3	0.183814	0.387743		71.3	-0.0150887	0.010107		71.3	-0.021122	-0.00841827		0.0718592	0.0855352	NaN	0.830623	0.0772323	0.138388	0.112764	NaN	NaN	NaN	-0.0262894	NaN	NaN	NaN	0.151888	NaN	-0.0260461	NaN	0.704996	0.145785	NaN	NaN	0.85776	0.5723	0.0305578	NaN	NaN	0.693651	NaN	-0.0688013	NaN	NaN	0.803341	0.00701979
71.4	0.72305	0.741108		71.4	0.34678	0.388167		71.4	-0.0115728	0.00704036		71.4	-0.0343423	-0.00843319		-0.0267874	0.0600137	NaN	0.784441	0.0645265	NaN	0.126386	NaN	NaN	NaN	0.0476309	NaN	NaN	NaN	-0.0266049	NaN	0.0622419	NaN	0.587698	0.0145822	NaN	NaN	0.775029	0.61554	0.0989277	NaN	NaN	0.608087	NaN	0.140973	NaN	NaN	0.795242	-0.0613156
71.5	0.781049	0.730273		71.5	0.372764	0.396762		71.5	-0.0423144	0.00661965		71.5	-0.00999151	0.00119713		0.0539632	-0.0453001	NaN	0.762533	-0.0123461	NaN	0.0357171	NaN	NaN	NaN	0.0260749	NaN	NaN	NaN	-0.0100965	NaN	0.022368	NaN	0.706351	-0.10073	NaN	NaN	0.832559	0.547337	0.000311407	NaN	NaN	0.7105	NaN	0.0575203	NaN	NaN	0.619706	-0.0649572
71.6	0.743932	0.72266		71.6	0.469656	0.379467		71.6	0.130216	0.0165496		71.6	0.0257832	-0.0040459		0.0354101	0.0596491	NaN	0.815707	0.0309721	0.0792119	0.0342112	NaN	NaN	NaN	0.0698769	NaN	NaN	NaN	0.127613	NaN	0.052963	NaN	0.647165	0.0733484	NaN	NaN	0.799684	0.588681	0.0362685	NaN	NaN	0.647562	NaN	0.049307	NaN	NaN	0.725509	-0.0237651
71.7	0.644129	0.720304		71.7	0.390924	0.375358		71.7	0.0319315	0.0201774		71.7	-0.00663183	-0.00798068		-0.0151704	0.121218	NaN	0.701293	0.161647	NaN	-0.086243	NaN	NaN	NaN	0.105486	NaN	NaN	NaN	0.139717	NaN	0.0753798	NaN	0.715937	0.111702	NaN	NaN	0.893341	0.571301	0.0247952	NaN	NaN	0.634455	NaN	0.0199228	NaN	NaN	0.760809	0.0414606
71.8	0.941979	0.702673		71.8	0.415541	0.410313		71.8	0.013311	0.0238061		71.8	-0.0220878	-0.0100101		0.0277425	0.0268936	NaN	0.713937	0.00494267	NaN	0.0865113	NaN	NaN	NaN	0.111907	NaN	NaN	NaN	0.0578047	NaN	-0.00780326	NaN	0.685518	0.299992	NaN	NaN	0.911851	0.497084	0.0370329	NaN	NaN	0.699374	NaN	0.112564	NaN	NaN	0.771089	-0.0446109
71.9	0.716174	0.703794		71.9	0.538064	0.42225		71.9	-0.023968	0.0173728		71.9	0.0607995	-0.00218245		-0.0178407	0.188565	NaN	0.726066	0.0183399	0.0136823	0.181839	NaN	NaN	NaN	0.0504742	NaN	NaN	NaN	0.105464	NaN	0.00993927	NaN	0.69749	0.210326	NaN	NaN	0.759212	0.510811	0.135355	NaN	NaN	0.56974	NaN	0.0020311	NaN	NaN	0.757204	0.0596429
72	0.611025	0.708825		72	0.231993	0.40808		72	0.0918374	0.0328672		72	-0.0257934	-0.00377373		0.0855955	0.0457166	NaN	0.65164	-0.00756705	0.124581	0.13554	NaN	NaN	NaN	0.00965578	NaN	NaN	NaN	0.0651213	NaN	0.129411	NaN	0.613274	0.0449111	NaN	NaN	0.736493	0.617943	0.059674	NaN	NaN	0.742454	NaN	0.192947	NaN	NaN	NaN	-0.00994946
72.1	0.60278	0.695824		72.1	0.428685	0.387168		72.1	0.00724481	0.0195565		72.1	-0.03844	-0.00906315		0.0022704	0.177794	NaN	0.802605	0.0449623	0.00410727	0.0442529	NaN	NaN	NaN	0.0228785	NaN	NaN	NaN	0.12624	NaN	-0.0389324	NaN	0.641446	0.186622	NaN	NaN	0.76553	0.842224	-0.00183873	NaN	NaN	0.646908	NaN	0.0134373	NaN	NaN	0.0335885	-0.0351357
72.2	0.559937	0.700921		72.2	0.498412	0.380623		72.2	0.0175701	0.0116628		72.2	-0.0393863	-0.00696297		0.0249753	0.071977	NaN	0.764793	0.0881537	NaN	0.158452	NaN	NaN	NaN	-0.0491566	NaN	NaN	NaN	0.0706133	NaN	0.0792245	NaN	0.71156	0.0807586	NaN	NaN	0.834591	0.634084	0.12878	NaN	NaN	0.712176	NaN	-0.0723333	NaN	NaN	-0.0290921	0.0476258
72.3	0.733142	0.658774		72.3	0.454212	0.341882		72.3	-0.0694732	0.00705669		72.3	0.0361061	-0.00695158		-0.00457635	-0.0335448	NaN	0.82443	0.030639	0.0552417	0.0566711	NaN	NaN	NaN	0.0213639	NaN	NaN	NaN	0.039221	NaN	-0.0272902	NaN	0.610099	0.0432281	NaN	NaN	0.784622	0.648098	0.00463349	NaN	NaN	0.677524	NaN	0.0561065	NaN	NaN	0.10174	0.00396228
72.4	0.826331	0.670118		72.4	0.245236	0.304281		72.4	0.0971352	0.00948401		72.4	-0.024313	-0.0111197		0.0146848	-0.0646967	NaN	0.702717	0.0755106	0.211442	0.333769	NaN	NaN	NaN	0.000573089	NaN	NaN	NaN	0.0255277	NaN	0.0274526	NaN	0.655497	0.0833122	NaN	NaN	0.943815	0.745063	0.0542867	NaN	NaN	0.732529	NaN	-0.0342158	NaN	NaN	0.0808093	-0.00992134
72.5	0.626922	0.685607		72.5	0.281444	0.328464		72.5	0.01042	-0.00386994		72.5	-0.0218216	-0.00103524		0.0567649	0.0613017	NaN	0.606184	-0.0638374	0.130901	0.161129	NaN	NaN	NaN	0.0465397	NaN	NaN	NaN	0.0637575	NaN	0.0446269	NaN	0.659856	0.0868593	NaN	NaN	0.832933	0.543112	-0.00203721	NaN	NaN	0.712103	NaN	0.0437603	NaN	NaN	0.0445761	0.0216669
72.6	0.689999	0.696183		72.6	0.332022	0.325109		72.6	-0.0391118	-0.00424881		72.6	0.0122698	0.0101624		0.0205969	0.0908359	NaN	0.0946367	0.0866888	0.234363	0.0649864	NaN	NaN	NaN	0.0481456	NaN	NaN	NaN	0.0477037	NaN	0.0840638	NaN	0.834223	0.202601	NaN	NaN	0.712567	0.404972	0.0129688	NaN	NaN	0.759827	NaN	-0.0508685	NaN	NaN	0.0298728	-0.139739
72.7	0.562654	0.706267		72.7	0.066866	0.315266		72.7	-0.0281443	-0.00593961		72.7	-0.0219853	0.0184744		0.0285563	0.0765987	NaN	-0.00912358	0.0652871	-0.047626	0.0972492	NaN	NaN	NaN	0.0985128	NaN	NaN	NaN	0.00723695	NaN	0.119022	NaN	0.798164	0.162862	NaN	NaN	0.731834	0.574056	0.0958835	NaN	NaN	0.684996	NaN	0.0383988	NaN	NaN	0.178247	-0.0678815
72.8	0.818272	0.706433		72.8	0.199659	0.314114		72.8	-0.0021221	0.00618744		72.8	0.0232867	0.019792		0.0728801	0.0925952	NaN	0.000736972	0.0176204	NaN	0.153578	NaN	NaN	NaN	0.0591445	NaN	NaN	NaN	-0.00724026	NaN	0.073945	NaN	0.88664	0.0792306	NaN	NaN	0.789638	0.664662	0.0346468	NaN	NaN	0.58977	NaN	0.00669604	NaN	NaN	-0.039634	-0.0961902
72.9	0.750431	0.686032		72.9	0.449637	0.324809		72.9	-0.0283482	0.000204396		72.9	0.0649665	0.0212272		-0.0236566	0.0726761	NaN	-0.00346145	0.050989	NaN	0.23047	NaN	NaN	NaN	0.00539479	NaN	NaN	NaN	0.0513432	NaN	0.0741278	NaN	0.86793	0.193639	NaN	NaN	0.731449	0.570306	0.045915	NaN	NaN	0.725771	NaN	0.100099	NaN	NaN	0.0189043	0.00611993
73	0.697962	0.70059		73	0.398494	0.348616		73	0.00383502	-0.00534796		73	0.0623389	0.0207521		0.0161209	0.0484429	NaN	-0.0141991	0.0207285	NaN	0.0771259	NaN	NaN	NaN	0.060486	NaN	NaN	NaN	0.0242794	NaN	-0.0375953	NaN	0.690759	0.143376	NaN	NaN	0.744419	0.59553	0.0322648	NaN	NaN	0.722278	NaN	-0.0102363	NaN	NaN	NaN	0.00322486
73.1	0.650695	0.691722		73.1	0.409822	0.36267		73.1	0.00235284	-0.00507545		73.1	0.0354212	0.020773		0.0236514	0.0464707	NaN	0.0463802	0.0716272	NaN	0.230783	NaN	NaN	NaN	-0.006229	NaN	NaN	NaN	0.00756502	NaN	0.0203323	NaN	0.886332	0.14234	NaN	NaN	0.802568	0.512276	0.0607921	NaN	NaN	0.67685	NaN	-0.00535239	NaN	NaN	-0.0187757	0.0140315
73.2	0.734635	0.720409		73.2	0.443843	0.403476		73.2	0.0396702	-0.0122492		73.2	0.0479648	0.0242745		0.0464855	0.0472168	NaN	0.0498437	0.0401301	NaN	0.0576528	NaN	NaN	NaN	0.00466467	NaN	NaN	NaN	0.0788992	NaN	0.0881433	NaN	0.818585	0.0649684	NaN	NaN	0.798971	0.598752	0.0580178	NaN	NaN	0.586271	NaN	-0.0786845	NaN	NaN	NaN	0.0704844
73.3	0.642721	0.707067		73.3	0.341492	0.422232		73.3	0.0432879	-0.0103332		73.3	-0.0113958	0.0184252		0.0544079	-0.014146	NaN	0.00322925	0.10072	NaN	0.0417104	NaN	NaN	NaN	0.0399432	NaN	NaN	NaN	0.117507	NaN	0.120405	NaN	0.77405	-0.0048401	NaN	NaN	0.800701	0.845835	0.0268791	NaN	NaN	0.710812	NaN	0.0303072	NaN	NaN	0.185428	-0.0299847
73.4	0.757943	0.70533		73.4	0.495714	0.415385		73.4	-0.0395512	-0.00178248		73.4	-0.0260981	0.0141397		0.0620071	0.157954	NaN	NaN	0.0649454	0.0152622	0.124282	NaN	NaN	NaN	0.0186854	NaN	NaN	NaN	0.0482277	NaN	0.115343	NaN	0.722276	0.0739299	NaN	NaN	0.81131	0.685527	0.069609	NaN	NaN	0.730553	NaN	0.1333	NaN	NaN	NaN	0.0919673
73.5	0.610187	0.720302		73.5	0.458503	0.418212		73.5	-0.0366592	-0.000471393		73.5	0.0124577	0.011738		0.00710247	0.123921	NaN	NaN	0.0326298	0.127748	0.148484	NaN	NaN	NaN	0.0788103	NaN	NaN	NaN	0.0184263	NaN	0.0731273	NaN	0.659575	-0.0209831	NaN	NaN	0.74899	0.705329	0.0869573	NaN	NaN	0.657549	NaN	0.00301646	NaN	NaN	0.0695078	-0.0136098
73.6	0.820839	0.724053		73.6	0.434124	0.413181		73.6	-0.0927081	-0.00073282		73.6	0.00952848	0.00807387		0.00339639	0.0912099	NaN	NaN	0.0791834	NaN	0.114856	NaN	NaN	NaN	0.0402677	NaN	NaN	NaN	0.086049	NaN	-0.00387626	NaN	0.628937	0.0855472	NaN	NaN	0.617573	0.604202	0.066222	NaN	NaN	0.684573	NaN	0.0122815	NaN	NaN	0.00696476	-0.0239116
73.7	0.69819	0.728974		73.7	0.368457	0.416985		73.7	0.0151221	-0.0084684		73.7	-0.0293572	-0.00110423		0.0299154	0.0376798	NaN	NaN	0.0421132	NaN	0.0870319	NaN	NaN	NaN	0.0871863	NaN	NaN	NaN	0.0774354	NaN	0.0602012	NaN	0.715068	0.0555562	NaN	NaN	0.696551	0.528371	0.0253791	NaN	NaN	0.657554	NaN	-0.0607953	NaN	NaN	0.025158	0.0652235
73.8	0.734799	0.711626		73.8	0.388016	0.430364		73.8	0.0486081	-0.0178356		73.8	0.026397	0.00435359		-0.00651236	0.089702	NaN	NaN	0.000660962	0.193253	0.206865	NaN	NaN	NaN	0.0182366	NaN	NaN	NaN	0.0585323	NaN	0.0340103	NaN	0.628644	0.219266	NaN	NaN	0.729329	0.507478	0.0630505	NaN	NaN	0.796253	NaN	0.0668377	NaN	NaN	0.0819419	0.0471943
73.9	0.83271	0.688553		73.9	0.423941	0.418405		73.9	0.0156348	-0.00676976		73.9	0.0407235	0.0040604		0.0349552	0.0918399	NaN	NaN	0.0241148	NaN	0.0321628	NaN	NaN	NaN	-0.027964	NaN	NaN	NaN	0.11528	NaN	0.129545	NaN	0.742378	0.0732605	NaN	NaN	0.834913	0.642692	0.0856857	NaN	NaN	0.830174	NaN	0.0101939	NaN	NaN	0.0385142	0.0952449
74	0.684454	0.696943		74	0.364536	0.397866		74	0	-0.000685036		74	0.00244447	0.0053394		0.0606281	0.141995	NaN	NaN	0.0837319	0.186713	0.187778	NaN	NaN	NaN	0.00997507	NaN	NaN	NaN	0.0239989	NaN	0.0511978	NaN	0.729766	0.182667	NaN	NaN	0.74901	0.665282	0.178449	NaN	NaN	0.746099	NaN	0.0294508	NaN	NaN	-0.00190151	0.0408157
74.1	0.778925	0.675683		74.1	0.478082	0.386766		74.1	-0.02995	0.0088373		74.1	-0.0346382	0.0126772		0.014961	0.000503488	NaN	NaN	0.0638982	0.219937	0.1561	NaN	NaN	NaN	0.0166413	NaN	NaN	NaN	-0.0209492	NaN	0.0333168	NaN	0.810943	0.101824	NaN	NaN	0.603388	0.668922	0.0597619	NaN	NaN	0.738528	NaN	0.0445674	NaN	NaN	NaN	0.0436572
74.2	0.486587	0.658987		74.2	0.461903	0.376015		74.2	-0.0410169	0.00981908		74.2	0.0377245	0.0220688		0.0321204	0.155852	NaN	NaN	-0.00923402	-0.103978	0.132195	NaN	NaN	NaN	-0.0243642	NaN	NaN	NaN	0.0984157	NaN	0.0538657	NaN	0.74148	0.138482	NaN	NaN	0.892521	0.582544	0.076494	NaN	NaN	0.732581	NaN	0.0355565	NaN	NaN	0.0411796	0.0245336
74.3	0.550289	0.64995		74.3	0.388081	0.372536		74.3	0.0600413	0.00391575		74.3	-0.0287368	0.0165319		0.0420057	0.00804973	NaN	NaN	0.00682488	0.164912	0.175719	NaN	NaN	NaN	0.0124015	NaN	NaN	NaN	0.0750443	NaN	0.0531841	NaN	0.813806	0.101407	NaN	NaN	0.748739	0.53349	0.000134965	NaN	NaN	0.789709	NaN	0.00718894	NaN	NaN	0.0861936	-0.0332748
74.4	0.68569	0.633897		74.4	0.273658	0.396418		74.4	0.0181033	0.00368316		74.4	0.0239687	0.0119912		0.0479629	0.0705279	NaN	NaN	0.154206	0.113111	0.0320813	NaN	NaN	NaN	-0.0563134	NaN	NaN	NaN	0.051771	NaN	-0.0213789	NaN	0.643523	0.105948	NaN	NaN	0.73099	0.578097	0.0378604	NaN	NaN	0.651781	NaN	0.060947	NaN	NaN	0.0185284	-0.0073557
74.5	0.629503	0.654321		74.5	0.334224	0.421466		74.5	-0.00700708	0.0125038		74.5	0.0755686	0.0181221		0.0532716	0.0258337	NaN	NaN	0.0563792	NaN	0.0495058	NaN	NaN	NaN	0.0278422	NaN	NaN	NaN	0.0292315	NaN	0.0135834	NaN	0.579415	0.0393003	NaN	NaN	0.839019	0.679652	0.00976715	NaN	NaN	0.697204	NaN	0.0676419	NaN	NaN	NaN	-0.00878322
74.6	0.547925	0.632138		74.6	0.271697	0.431439		74.6	0.0239582	0.0190761		74.6	0.0551675	0.0191185		-0.00940091	-0.0714195	NaN	NaN	-0.0607945	NaN	0.0951874	NaN	NaN	NaN	0.076206	NaN	NaN	NaN	0.0523202	NaN	0.055525	NaN	0.954856	0.134963	NaN	NaN	0.811913	0.613661	0.0303686	NaN	NaN	0.698549	NaN	0.0340099	NaN	NaN	NaN	-0.0248664
74.7	0.653464	0.67796		74.7	0.356701	0.433606		74.7	-0.00452191	0.0257543		74.7	-0.023435	0.0168576		0.0310886	0.143185	NaN	NaN	-0.00373249	0.267803	0.0343515	NaN	NaN	NaN	0.0688792	NaN	NaN	NaN	0.0573172	NaN	0.0730546	NaN	0.723912	0.194643	NaN	NaN	0.731766	0.530489	0.009236	NaN	NaN	0.636085	NaN	-0.0303681	NaN	NaN	0.195174	-0.0733135
74.8	0.688233	0.728182		74.8	0.638884	0.446541		74.8	0.0135415	0.022854		74.8	-0.000142958	0.0194109		0.0433979	0.0778506	NaN	NaN	0.0321442	-0.0383523	0.191618	NaN	NaN	NaN	0.00255544	NaN	NaN	NaN	0.0293066	NaN	-0.0291822	NaN	0.74468	0.158858	NaN	NaN	0.806321	0.601532	-0.0086209	NaN	NaN	0.730629	NaN	0.0276341	NaN	NaN	0.0669415	0.0232286
74.9	0.868267	0.73926		74.9	0.589962	0.458043		74.9	0.079386	0.0173016		74.9	0.0576223	0.015301		0.0104156	0.0883311	NaN	NaN	0.0833395	-0.00587048	0.0248908	NaN	NaN	NaN	-0.00526011	NaN	NaN	NaN	0.0296865	NaN	0.124044	NaN	0.79133	0.0261526	NaN	NaN	0.683723	0.557234	0.0407857	NaN	NaN	0.583892	NaN	-0.0232178	NaN	NaN	0.0879651	0.0727632
75	0.579282	0.748513		75	0.567844	0.456668		75	0.0292007	0.0222205		75	-0.0256702	0.0134503		0.0164744	0.0844851	NaN	NaN	0.139188	0.261932	0.142073	NaN	NaN	NaN	0.00142996	NaN	NaN	NaN	0.016245	NaN	0.0180954	NaN	0.85463	0.145199	NaN	NaN	0.886991	0.587288	0.0755852	NaN	NaN	0.677465	NaN	0.128681	NaN	NaN	0.0352857	0.0127263
75.1	0.898987	0.7656		75.1	0.481402	0.464889		75.1	0.019087	0.0225392		75.1	0.0173758	0.0114837		-0.00451688	0.0740881	NaN	NaN	0.124773	NaN	0.0951019	NaN	NaN	NaN	0.0848249	NaN	NaN	NaN	0.0366865	NaN	0.0682049	NaN	0.694704	0.0333286	NaN	NaN	0.665178	0.663958	0.0359817	NaN	NaN	0.601981	NaN	-0.0411797	NaN	NaN	0.0892747	-0.097947
75.2	1.00229	0.773179		75.2	0.504499	0.508503		75.2	0.0339385	0.0242279		75.2	-0.00575649	0.0138128		0.0378685	0.113324	NaN	NaN	0.0735531	NaN	0.183831	NaN	NaN	NaN	0.0110586	NaN	NaN	NaN	0.0727448	NaN	0.0663489	NaN	0.645273	0.132794	NaN	NaN	0.806712	0.554525	-0.0165226	NaN	NaN	0.743651	NaN	0.0298172	NaN	NaN	0.070472	-0.00524677
75.3	0.785396	0.767507		75.3	0.377173	0.509037		75.3	-0.0318684	0.021899		75.3	-0.0130203	0.0180364		0.0220676	0.0661291	NaN	NaN	0.0700957	0.275813	0.019944	NaN	NaN	NaN	0.00515982	NaN	NaN	NaN	0.084582	NaN	0.031096	NaN	0.553679	0.0497155	NaN	NaN	0.731577	0.6586	0.00703245	NaN	NaN	0.604506	NaN	0.0644913	NaN	NaN	0.0230947	0.0933797
75.4	0.712777	0.74034		75.4	0.321852	0.509906		75.4	0.0372626	0.0142014		75.4	0.0589116	0.00911659		0.0105827	0.118262	NaN	NaN	0.0284223	0.485195	0.0321111	NaN	NaN	NaN	-0.00850122	NaN	NaN	NaN	0.0765897	NaN	0.00337508	NaN	0.599793	0.0449016	NaN	NaN	0.816607	0.558303	0.0627616	NaN	NaN	0.603989	NaN	0.0254905	NaN	NaN	-0.0149376	0.0145099
75.5	0.701706	0.741329		75.5	0.345686	0.509413		75.5	0.0268267	0.0172858		75.5	0.0374687	0.0156316		0.033142	-0.00592934	NaN	NaN	-0.0065981	NaN	0.0699625	NaN	NaN	NaN	0.0156839	NaN	NaN	NaN	0.0210606	NaN	-0.0564768	NaN	0.781956	0.081359	NaN	NaN	0.694293	0.725819	-0.0267088	NaN	NaN	0.517311	NaN	-0.0391847	NaN	NaN	0.0322309	0.004987
75.6	0.721679	0.719631		75.6	0.749228	0.507635		75.6	0.0106761	0.0216936		75.6	-0.00247355	0.0107141		-0.0254356	-0.0436865	NaN	NaN	0.0763754	0.0860573	0.160333	NaN	NaN	NaN	0.103144	NaN	NaN	NaN	-0.0188471	NaN	0.0476313	NaN	0.685016	0.0640622	NaN	NaN	0.781394	0.808968	0.0430147	NaN	NaN	0.739471	NaN	0.0713893	NaN	NaN	NaN	0.000426334
75.7	0.637187	0.697678		75.7	0.643689	0.521459		75.7	-0.0074184	0.0248153		75.7	0.03787	0.0077941		0.0694772	0.0612806	NaN	NaN	0.03257	0.177217	0.0124414	NaN	NaN	NaN	0.128645	NaN	NaN	NaN	0.0925881	NaN	0.0990447	NaN	0.908689	0.114832	NaN	NaN	0.837939	0.727451	0.0862988	NaN	NaN	0.671253	NaN	0.0386259	NaN	NaN	0.132504	0.0769754
75.8	0.623762	0.687197		75.8	0.597785	0.555726		75.8	0.0101076	0.0270577		75.8	-0.0226563	0.00846495		0.0289633	0.0803532	NaN	NaN	0.0471478	0.132957	0.117476	NaN	NaN	NaN	0.0763332	NaN	NaN	NaN	0.0166593	NaN	0.00986514	NaN	0.78413	0.139175	NaN	NaN	0.762222	0.537027	0.0832822	NaN	NaN	0.605811	NaN	0.047832	NaN	NaN	0.245486	0.113383
75.9	0.588182	0.696818		75.9	0.563403	0.581307		75.9	0.0569608	0.0209131		75.9	0.0329649	0.00219913		0.044612	0.0288858	NaN	NaN	0.00490041	0.15392	0.195904	NaN	NaN	NaN	0.0204688	NaN	NaN	NaN	-0.0203022	NaN	-0.00855391	NaN	0.868987	0.174274	NaN	NaN	0.719149	0.39421	-0.0334389	NaN	NaN	0.637013	NaN	0.113227	NaN	NaN	NaN	0.092835
76	0.703699	0.707224		76	0.465403	0.604999		76	0.0587571	0.0157994		76	-0.0268815	-0.00297169		0.00235607	0.0373015	NaN	NaN	0.0298421	NaN	0.0647314	NaN	NaN	NaN	0.0504659	NaN	NaN	NaN	0.0965006	NaN	0.0621519	NaN	0.784745	0.0730753	NaN	NaN	0.745099	0.456802	0.0915372	NaN	NaN	0.563613	NaN	-0.0145173	NaN	NaN	NaN	0.00469637
76.1	0.804711	0.71758		76.1	0.62891	0.593786		76.1	0.0620333	0.0150138		76.1	-0.0320367	-0.0042665		-0.0138189	0.0811363	NaN	NaN	0.0436211	NaN	0.0411411	NaN	NaN	NaN	0.106304	NaN	NaN	NaN	0.0150447	NaN	-0.0453669	NaN	0.78817	0.155782	NaN	NaN	0.927431	0.666137	0.0286714	NaN	NaN	0.679595	NaN	0.016407	NaN	NaN	0.187356	0.0290052
76.2	0.691067	0.729123		76.2	0.685576	0.598396		76.2	-0.0116867	0.0207509		76.2	-0.00698266	-0.0107511		0.0391925	0.0147713	NaN	NaN	0.0474777	NaN	0.0437645	NaN	NaN	NaN	-0.0442763	NaN	NaN	NaN	0.0340731	NaN	0.0304134	NaN	0.757361	0.192563	NaN	NaN	0.827731	0.532772	0.063823	NaN	NaN	0.770474	NaN	0.11328	NaN	NaN	NaN	0.0337274
76.3	0.799369	0.737771		76.3	0.552083	0.60829		76.3	-0.0180386	0.0190449		76.3	0.00251917	-0.0108991		-0.0177251	0.0435089	NaN	NaN	0.0389198	NaN	0.0227667	NaN	NaN	NaN	0.017809	NaN	NaN	NaN	0.00615453	NaN	0.136726	NaN	0.588618	0.0399091	NaN	NaN	0.941166	0.648457	0.0185912	NaN	NaN	0.675736	NaN	0.0624785	NaN	NaN	-0.0344245	-0.00895757
76.4	0.795363	0.747214		76.4	0.558916	0.636699		76.4	-0.0191962	0.0180344		76.4	-0.00906866	-0.00980357		0.0240439	0.0175707	NaN	NaN	0.0668025	0.0286635	0.124422	NaN	NaN	NaN	0.0513905	NaN	NaN	NaN	0.0974946	NaN	0.0125486	NaN	0.686613	0.0431965	NaN	NaN	0.92031	0.697483	0.0250251	NaN	NaN	0.609312	NaN	0.0970978	NaN	NaN	0.160433	0.00433883
76.5	0.814877	0.759734		76.5	0.648307	0.63303		76.5	0.00360531	0.0126404		76.5	-0.0141268	-0.00659266		0.0305118	0.0763273	NaN	NaN	-0.0162221	NaN	0.0949583	NaN	NaN	NaN	0.0297464	NaN	NaN	NaN	0.0196253	NaN	0.041271	NaN	0.569618	0.149398	NaN	NaN	0.950884	0.702151	0.0794852	NaN	NaN	0.680678	NaN	-0.0474175	NaN	NaN	0.0369516	0.128021
76.6	0.741077	0.764251		76.6	0.685185	0.605377		76.6	0.0442153	0.00984364		76.6	-0.0204914	-0.00178497		0.0098406	0.0346762	NaN	NaN	0.0158294	0.124317	0.117064	NaN	NaN	NaN	-0.0109434	NaN	NaN	NaN	0.109097	NaN	-0.00750502	NaN	0.720488	0.0741136	NaN	NaN	0.810644	0.658242	0.0874844	NaN	NaN	0.677696	NaN	-0.0413197	NaN	NaN	0.106849	-0.0485044
76.7	0.701598	0.775903		76.7	0.686827	0.588541		76.7	-0.00524605	0.0144908		76.7	-0.023988	-0.00232789		0.0396533	0.00537218	NaN	NaN	-0.000508113	-0.0627073	0.0190276	NaN	NaN	NaN	0.0142823	NaN	NaN	NaN	0.0843272	NaN	0.0155796	NaN	0.748016	0.23126	NaN	NaN	0.796988	0.576385	0.00786531	NaN	NaN	0.698525	NaN	0.119081	NaN	NaN	0.0937015	-0.0196184
76.8	0.673163	0.771153		76.8	0.819084	0.592786		76.8	0.047866	0.0210647		76.8	0.0428244	-0.00376375		0.0216832	0.0824832	NaN	NaN	0.00929533	NaN	0.0845749	NaN	NaN	NaN	-0.0198428	NaN	NaN	NaN	-0.0169633	NaN	-0.00507978	NaN	0.290133	0.104385	NaN	NaN	0.789314	0.556102	0.0259116	NaN	NaN	0.670514	NaN	0.0824132	NaN	NaN	NaN	0.0249905
76.9	0.816383	0.752912		76.9	0.432385	0.603048		76.9	0.010211	0.0241529		76.9	0.00201674	-0.00707694		0.0532463	0.0739404	NaN	NaN	0.0326297	-0.0462395	0.0768336	NaN	NaN	NaN	0.0674394	NaN	NaN	NaN	0.0916321	NaN	0.0468625	NaN	0.510796	0.0683626	NaN	NaN	0.844525	0.685204	0.0458989	NaN	0.0980886	0.819943	NaN	0.217183	NaN	NaN	-0.0605707	0.0836762
77	0.845359	0.750839		77	0.380031	0.591126		77	0.0368628	0.0194843		77	0.0112325	-0.0120435		0.0488711	0.0179894	NaN	NaN	0.0144105	0.156322	0.073906	NaN	NaN	NaN	0.0113918	NaN	NaN	NaN	0.0685692	NaN	0.0332524	NaN	0.806708	0.0543135	NaN	NaN	0.771995	0.528631	0.0763684	NaN	0.141682	0.637416	NaN	0.136459	NaN	NaN	0.255338	-0.0295524
77.1	0.795936	0.753644		77.1	0.534053	0.565172		77.1	0.0301378	0.0118579		77.1	-0.0118689	-0.00892395		0.0324455	0.0392659	NaN	NaN	-0.0274891	0.210325	0.027123	NaN	NaN	NaN	0.0997223	NaN	NaN	NaN	0.0658325	NaN	0.0115971	NaN	0.843471	0.0955659	NaN	NaN	0.704076	0.506762	0.0478011	NaN	0.104223	0.714695	NaN	-0.126832	NaN	NaN	0.073058	0.0601519
77.2	0.756625	0.745915		77.2	0.590288	0.53981		77.2	0.0411261	0.0174221		77.2	-0.0104036	-0.00737842		0.0105224	0.0120908	NaN	NaN	0.0836305	0.20173	0.183955	NaN	NaN	NaN	0.108782	NaN	NaN	NaN	-0.00430711	NaN	-0.0107166	NaN	0.814507	-0.0717061	NaN	NaN	0.761861	0.601444	0.0584263	NaN	0.0729805	0.808432	NaN	-0.00513196	NaN	NaN	NaN	-0.016881
77.3	0.631194	0.736025		77.3	0.651268	0.511764		77.3	0.00859767	0.0147154		77.3	-0.0388873	-0.00690327		0.0128723	-0.00827607	NaN	NaN	0.0551942	NaN	0.0688973	NaN	NaN	NaN	0.0975342	NaN	NaN	NaN	0.0645415	NaN	-0.108109	NaN	0.84056	0.0781472	NaN	NaN	0.739549	0.79127	0.0225535	NaN	0.00163542	0.68926	NaN	-0.0698874	NaN	NaN	NaN	-0.0560331
77.4	0.796216	0.718031		77.4	0.541013	0.537276		77.4	-0.0384119	0.0104297		77.4	-0.0588256	-0.0070377		0.00542742	0.184951	NaN	NaN	0.0330163	NaN	-0.00542267	NaN	NaN	NaN	0.0817156	NaN	NaN	NaN	0.111167	NaN	0.043371	NaN	0.821284	0.157738	NaN	NaN	0.796246	0.639611	-0.00791478	NaN	NaN	0.629231	NaN	0.0940805	NaN	NaN	0.0152561	-0.0549128
77.5	0.766324	0.697197		77.5	0.451597	0.548281		77.5	-0.0244223	0.00791674		77.5	0.00758431	-0.0174599		0.0237209	0.0820138	NaN	NaN	0.091673	NaN	0.0627377	NaN	NaN	NaN	0.0256409	NaN	NaN	NaN	0.0342117	NaN	0.0518447	NaN	0.701102	-0.052371	NaN	NaN	0.811359	0.592584	0.0739792	NaN	-0.0664358	0.623953	NaN	0.162432	NaN	NaN	0.0128256	0.0937672
77.6	0.632032	0.687992		77.6	0.458568	0.535439		77.6	0.0448317	0.00592099		77.6	-0.0100782	-0.0183105		0.0548263	0.0204656	NaN	NaN	0.0305242	NaN	0.0653109	NaN	NaN	NaN	0.155873	NaN	NaN	NaN	0.00697764	NaN	0.102695	NaN	0.51788	0.0843355	NaN	NaN	0.76902	0.816056	0.0420824	NaN	0.0556667	0.630755	NaN	0.0454176	NaN	NaN	0.0836152	0.0285222
77.7	0.584158	0.692555		77.7	0.566676	0.512095		77.7	0.0235056	0.000308379		77.7	0.0471007	-0.0181096		-0.00214469	0.0319967	NaN	NaN	0.0623517	NaN	-0.0297718	NaN	NaN	NaN	0.11146	NaN	NaN	NaN	0.0455264	NaN	0.0175146	NaN	0.450301	0.0980332	NaN	NaN	0.690087	0.563168	0.0613477	NaN	0.0704213	0.746992	NaN	0.136429	NaN	NaN	NaN	0.0189321
77.8	0.654432	0.705515		77.8	0.661989	0.478661		77.8	-0.0283603	-0.00011322		77.8	0.000806856	-0.00356495		0.00390652	0.0314997	NaN	NaN	0.0738595	NaN	0.0220838	NaN	NaN	NaN	0.0214816	NaN	NaN	NaN	0.10206	NaN	0.055513	NaN	0.438334	0.142592	NaN	NaN	0.80445	0.599213	0.0390152	NaN	0.0351692	0.696875	NaN	0.181958	NaN	NaN	-0.0562006	-0.00867472
77.9	0.657855	0.7108		77.9	0.47908	0.45513		77.9	0.0142461	-0.00173056		77.9	-0.0825671	0.00801837		0.0379671	-0.0173867	NaN	NaN	0.0984826	NaN	0.0705431	NaN	NaN	NaN	0.0882079	NaN	NaN	NaN	-0.0179245	NaN	0.0411293	NaN	0.241362	0.166672	NaN	NaN	0.802893	0.640432	0.0908515	NaN	0.0369001	0.648782	NaN	0.101545	NaN	NaN	-0.00777514	0.0956821
78	0.713089	0.71579		78	0.418476	0.433768		78	0.0121761	0.00230818		78	-0.0195243	-0.00111799		-0.0104584	-0.0382389	NaN	NaN	0.0539059	NaN	0.0310743	NaN	NaN	NaN	0.011882	NaN	NaN	NaN	0.0289672	NaN	0.0522762	NaN	0.358325	-0.00354138	NaN	NaN	0.673543	0.411416	0.112847	NaN	-0.0419967	0.607397	NaN	0.129336	NaN	NaN	-0.0372845	0.0902799
78.1	0.797696	0.731681		78.1	0.380186	0.408771		78.1	-0.00938732	0.000820479		78.1	-0.00859588	0.000289983		0.00772742	0.119964	NaN	NaN	-0.00425448	NaN	0.0773737	NaN	NaN	NaN	0.0132742	NaN	NaN	NaN	0.0770193	NaN	0.156343	NaN	0.379774	0.138655	NaN	NaN	0.868995	0.684128	0.0245865	NaN	0.0198421	0.631273	NaN	0.0611352	NaN	NaN	-0.072897	0.038547
78.2	0.747831	0.744113		78.2	0.350366	0.369895		78.2	0.00480328	-0.00127594		78.2	0.0920146	-0.00756374		0.0220517	0.0893422	NaN	NaN	0.0242978	NaN	0.111774	NaN	NaN	NaN	0.0831512	NaN	NaN	NaN	0.0355695	NaN	-0.0192271	NaN	0.516966	0.172835	NaN	NaN	0.799738	0.445442	0.0460861	NaN	0.0103946	0.673027	NaN	0.0802271	NaN	NaN	0.0367722	0.0451217
78.3	0.843783	0.746584		78.3	0.329236	0.318606		78.3	-0.0529679	0.00025391		78.3	0.0454244	0.00161915		0.0317134	0.185323	NaN	NaN	0.0278867	0.224915	0.0302835	NaN	NaN	NaN	0.0112914	NaN	NaN	NaN	0.0127614	NaN	0.026299	NaN	0.618986	0.198126	NaN	NaN	0.781446	0.583057	0.0504976	NaN	0.0317731	0.645145	NaN	0.0813395	NaN	NaN	0.0837009	0.0256559
78.4	0.811239	0.786283		78.4	0.259338	0.28346		78.4	0.0119263	-0.0055066		78.4	-0.074643	0.00746275		-0.00345288	0.156232	NaN	NaN	0.0159903	NaN	0.0346818	NaN	NaN	NaN	-0.0286044	NaN	NaN	NaN	0.0113327	NaN	-0.0265491	NaN	0.868109	0.0731636	NaN	NaN	0.884754	0.551422	-0.012264	NaN	0.0254671	0.726456	NaN	0.152618	NaN	NaN	0.0571816	-0.0209932
78.5	0.775049	0.793598		78.5	0.233594	0.261654		78.5	0.0314424	-0.00355032		78.5	0.00259354	0.0074321		0.0326435	0.0211576	NaN	NaN	-0.0081808	0.29974	0.103949	NaN	NaN	NaN	0.0684082	NaN	NaN	NaN	0.0686973	NaN	0.0301222	NaN	0.698895	0.0440092	NaN	NaN	0.853248	0.584143	0.10784	NaN	-0.00446586	0.780415	NaN	-0.00666925	NaN	NaN	NaN	0.152631
78.6	0.696042	0.772125		78.6	0.216786	0.244864		78.6	0.00463789	0.00165176		78.6	-0.0235828	0.0102325		0.0256914	0.0415447	NaN	NaN	0.104801	NaN	0.0420745	NaN	NaN	NaN	0.0883388	NaN	NaN	NaN	0.0788834	NaN	0.0908371	NaN	0.84706	0.113033	NaN	NaN	0.923075	0.622801	0.141233	NaN	0.033124	0.738988	NaN	0.0597495	NaN	NaN	0.0516817	0.028554
78.7	0.676675	0.766944		78.7	0.20039	0.225968		78.7	-0.0145917	0.0106473		78.7	0.0834529	0.00717392		0.00120112	-0.0147563	NaN	NaN	0.145851	NaN	0.193634	NaN	NaN	NaN	0.0282134	NaN	NaN	NaN	0.0762294	NaN	0.209243	NaN	0.793523	0.120068	NaN	NaN	0.750197	0.861787	0.0241057	NaN	0.120375	0.662714	NaN	0.0553618	NaN	NaN	0.0974353	0.0870542
78.8	1.01514	0.746559		78.8	0.16277	0.213591		78.8	-0.0375985	0.0216393		78.8	-0.0299747	0.00485324		0.00456642	0.107472	NaN	NaN	-0.00210316	0.288939	0.101883	NaN	NaN	NaN	0.0169897	NaN	NaN	NaN	0.0500107	NaN	0.050211	NaN	0.777118	0.0296611	NaN	NaN	0.825965	0.677272	0.101718	NaN	0.0394257	0.704238	NaN	0.107174	NaN	NaN	0.0559826	-0.0176673
78.9	0.778922	0.738081		78.9	0.22222	0.205368		78.9	0.0297826	0.0270013		78.9	-0.0198001	0.0131594		0.0191195	0.104879	NaN	NaN	0.0764022	-0.00202008	0.0185669	NaN	NaN	NaN	0.0165786	NaN	NaN	NaN	0.0703893	NaN	0.0165983	NaN	0.778581	0.0652147	NaN	NaN	0.799105	0.634201	0.0430409	NaN	-0.026837	0.674369	NaN	-0.0113467	NaN	NaN	0.214865	-0.046391
79	0.604443	0.722001		79	0.229073	0.206292		79	0.0374314	0.0253541		79	0.0166074	0.0103612		0.0496773	-0.00495936	NaN	NaN	0.0836605	0.208285	0.157196	NaN	NaN	NaN	0.0355202	NaN	NaN	NaN	0.0446557	NaN	0.0458326	NaN	0.737089	0.0834141	NaN	NaN	0.725742	0.572853	0.160925	NaN	0.0448652	0.671147	NaN	0.0808813	NaN	NaN	0.0819574	0.0107511
79.1	0.701197	0.716631		79.1	0.180304	0.208715		79.1	0.085763	0.0316675		79.1	0.0644877	0.0144563		0.131828	0.196433	NaN	NaN	0.0436126	0.225976	0.149916	NaN	NaN	NaN	-0.0254222	NaN	NaN	NaN	-0.0113775	NaN	0.172655	NaN	0.621452	0.091102	NaN	NaN	0.656538	0.206119	-0.00043014	NaN	0.109746	0.692729	NaN	0.15152	NaN	NaN	0.0780878	-0.00950466
79.2	0.660323	0.716999		79.2	0.217843	0.210006		79.2	0.0459604	0.0416301		79.2	0.0245382	0.00615898		0.0250274	-0.0515855	NaN	NaN	-0.0259911	NaN	0.217782	NaN	NaN	NaN	0.137949	NaN	NaN	NaN	-0.00497492	NaN	0.206654	NaN	0.833524	-0.0378946	NaN	NaN	0.749502	0.581692	0.0730086	NaN	0.0827277	0.753946	NaN	0.04394	NaN	NaN	0.0187156	-0.000530522
79.3	0.734934	0.682214		79.3	0.185333	0.223744		79.3	0.0601844	0.0526932		79.3	0.000112691	0.0128526		0.0503127	0.0102888	NaN	NaN	0.0610469	0.0799529	0.0879142	NaN	NaN	NaN	0.0416905	NaN	NaN	NaN	0.0294456	NaN	0.00350624	NaN	0.704415	0.0813552	NaN	NaN	0.818835	0.449003	0.0601106	NaN	0.0377293	0.714793	NaN	0.0160167	NaN	NaN	0.039452	0.0220193
79.4	0.630332	0.579618		79.4	0.241908	0.229201		79.4	0.0166173	0.046079		79.4	-0.0225906	0.0164189		0.0258778	0.0796039	NaN	NaN	0.00108491	0.046035	0.14687	NaN	NaN	NaN	0.0530134	NaN	NaN	NaN	0.0282093	NaN	0.0171183	NaN	0.706953	0.114779	NaN	NaN	0.75043	0.757784	0.043413	NaN	0.0364761	0.666979	NaN	-0.0639351	NaN	NaN	0.137678	-0.0184349
79.5	0.647708	0.535884		79.5	0.238593	0.228455		79.5	0.0614584	0.0416791		79.5	0.0132732	0.0224489		0.0628675	0.112997	NaN	NaN	0.0359841	NaN	0.0726063	NaN	NaN	NaN	0.000636308	NaN	NaN	NaN	0.0414348	NaN	0.0361748	NaN	0.666732	0.0941257	NaN	NaN	0.735356	0.580926	0.062812	NaN	0.0160304	0.695316	NaN	0.09068	NaN	NaN	-0.00325678	-0.0327555
79.6	0.679987	0.470313		79.6	0.212013	0.23791		79.6	0.0750719	0.0323067		79.6	0.008777	0.0188952		0.0393227	-0.0555774	NaN	NaN	-0.00175671	NaN	0.213631	NaN	NaN	NaN	0.0565996	NaN	NaN	NaN	0.0783502	NaN	0.000143071	NaN	0.591138	0.145606	NaN	NaN	0.882893	0.526139	0.0367594	NaN	0.0379986	0.709213	NaN	0.0124483	NaN	NaN	-0.0122613	0.0113422
79.7	0.702082	0.377819		79.7	0.286412	0.239218		79.7	0.0619692	0.0354921		79.7	0.0302679	0.0203563		0.00988923	-0.0121016	NaN	NaN	0.0229693	NaN	0.0964127	NaN	NaN	NaN	0.0993775	NaN	NaN	NaN	0.0976855	NaN	0.0833289	NaN	0.621281	0.160611	NaN	NaN	0.748681	0.598166	-0.00736457	NaN	0.0806205	0.660342	NaN	0.0556883	NaN	NaN	0.0883226	0.000296821
79.8	-0.14444	0.302389		79.8	0.271325	0.246723		79.8	-0.0297452	0.0260835		79.8	0.0122965	0.021998		0.0653555	0.0916364	NaN	NaN	0.0782991	0.257767	0.127881	NaN	NaN	NaN	-0.00213876	NaN	NaN	NaN	0.0303835	NaN	0.065693	NaN	0.766623	0.0914009	NaN	NaN	0.863622	0.388342	0.109248	NaN	-0.0496234	0.601642	NaN	0.121545	NaN	NaN	0.0184154	0.0447284
79.9	0.210831	0.227273		79.9	0.222359	0.253542		79.9	-0.00216709	0.0265316		79.9	0.0708778	0.0236584		0.0544515	-0.0182891	NaN	NaN	-0.00200181	0.332749	0.228458	NaN	NaN	NaN	0.00656915	NaN	NaN	NaN	0.0987942	NaN	0.0572698	NaN	0.794821	0.0782235	NaN	NaN	0.839946	0.612586	-0.0114189	NaN	0.0675558	0.631317	NaN	0.0264711	NaN	NaN	0.0405843	0.00947439
80	0.11106	0.148818		80	0.2654	0.253573		80	0.00141103	0.0156882		80	0.0325045	0.0208812		0.0650692	0.107369	NaN	NaN	0.0774267	NaN	0.0659744	NaN	NaN	NaN	0.0639543	NaN	NaN	NaN	0.0297729	NaN	0.016072	NaN	0.773435	0.0797134	NaN	NaN	0.81539	0.704692	0.107266	NaN	0.0657029	0.683589	NaN	-0.0302293	NaN	NaN	0.121893	0.0360309
80.1	-0.172118	0.0733298		80.1	0.229618	0.260457		80.1	0.0746289	0.00200022		80.1	0.0376874	0.0194657		-0.0202637	-0.0114503	NaN	NaN	-0.00481147	NaN	-0.00278672	NaN	NaN	NaN	0.0648427	NaN	NaN	NaN	0.0237934	NaN	0.0221549	NaN	0.834533	0.291653	NaN	NaN	0.757808	0.10559	0.0623471	NaN	0.0360419	0.794885	NaN	0.116837	NaN	NaN	0.135061	0.0487292
80.2	0.056063	-0.0231059		80.2	0.252882	0.25476		80.2	-0.0244933	0.00484901		80.2	0.0148882	0.028362		0.0370472	0.0708026	NaN	NaN	0.154936	0.260756	0.0510761	NaN	NaN	NaN	0.0316283	NaN	NaN	NaN	0.0625803	NaN	0.0274553	NaN	0.813249	0.0481046	NaN	NaN	0.840852	-0.00738453	0.0589661	NaN	-0.0625532	0.725025	NaN	0.112457	NaN	NaN	0.139492	0.00438783
80.3	-0.0457171	-0.00597038		80.3	0.303279	0.253132		80.3	0.0206509	0.0164982		80.3	-0.00764692	0.0288175		-0.0128637	0.233526	NaN	NaN	0.0254633	NaN	0.122791	NaN	NaN	NaN	0.17722	NaN	NaN	NaN	0.0148332	NaN	-0.0207234	NaN	0.76047	0.126835	NaN	NaN	0.818527	0.107206	0.025642	NaN	0.0468358	0.715222	NaN	-0.00433691	NaN	NaN	0.189295	0.00915674
80.4	-0.0583824	-0.0375639		80.4	0.238872	0.256041		80.4	-0.0361322	0.012412		80.4	-0.0117214	0.0164843		0.0465929	0.101512	NaN	NaN	-0.0100648	0.322569	0.174591	NaN	NaN	NaN	-0.011196	NaN	NaN	NaN	0.0486153	NaN	0.0908118	NaN	0.941777	0.157934	NaN	NaN	0.843934	0.0562293	0.0979625	NaN	0.0340763	0.709771	NaN	0.0646368	NaN	NaN	0.060026	-0.0241087
80.5	0.000590855	-0.0403515		80.5	0.273963	0.253253		80.5	-0.0481203	0.0161429		80.5	-0.00396282	0.0176332		-0.00376668	0.0297751	NaN	NaN	0.00539883	NaN	0.137695	NaN	NaN	NaN	-0.0352492	NaN	NaN	NaN	0.110484	NaN	0.00444318	NaN	0.725398	0.131298	NaN	NaN	0.780338	0.281481	0.104642	NaN	0.0015361	0.646529	NaN	-0.0103099	NaN	NaN	-0.037302	0.0490877
80.6	-0.16584	-0.0265024		80.6	0.235146	0.25463		80.6	0.0876083	0.0178093		80.6	0.110335	0.0146327		-0.0128637	0.108637	NaN	NaN	-0.00991911	0.12026	0.147204	NaN	NaN	NaN	0.0667914	NaN	NaN	NaN	0.0782068	NaN	0.0587454	NaN	0.85571	0.152903	NaN	NaN	0.742932	0.0110839	0.0664223	NaN	0.0717347	0.607261	NaN	0.0267505	NaN	NaN	0.0123	-0.0200394
80.7	0.00977967	-0.0392027		80.7	0.256667	0.249297		80.7	0.0750975	0.0226181		80.7	0.0163958	0.01586		0.0320791	-0.00325124	NaN	NaN	0.0859701	0.137035	0.0699766	NaN	NaN	NaN	-0.0829108	NaN	NaN	NaN	0.0369543	NaN	0.0181583	NaN	0.755474	0.0982544	NaN	NaN	0.833286	0.417678	0.170737	NaN	-0.00989728	0.622542	NaN	0.00755253	NaN	NaN	0.1753	-0.00231238
80.8	-0.0735104	-0.0392322		80.8	0.248541	0.252257		80.8	-0.0389431	0.0201007		80.8	-0.0401212	0.0141895		-0.0242302	0.0749986	NaN	NaN	0.140345	0.0841718	0.109405	NaN	NaN	NaN	0.121094	NaN	NaN	NaN	0.158902	NaN	0.0827684	NaN	0.735373	0.12979	NaN	NaN	0.802338	0.712693	0.115866	NaN	-0.0565835	0.731083	NaN	0.0466315	NaN	NaN	NaN	-0.0575008
80.9	0.0859712	-0.0332092		80.9	0.240306	0.285427		80.9	0.0349896	0.0279638		80.9	0.0428451	0.0184566		0.000699721	0.163866	NaN	NaN	0.112058	NaN	0.104309	NaN	NaN	NaN	0.0304679	NaN	NaN	NaN	-0.0737113	NaN	0.0274183	NaN	0.579579	0.123193	NaN	NaN	0.870393	0.835367	0.107506	NaN	0.00625886	0.669898	NaN	0.0949928	NaN	NaN	-0.0252723	-0.0730824
81	-0.0474771	-0.0348567		81	0.24201	0.296304		81	0.0896262	0.0386066		81	0.0106826	0.0211551		-0.0244023	0.0907636	NaN	NaN	0.0236532	0.113704	0.113183	NaN	NaN	NaN	0.0691777	NaN	NaN	NaN	0.0241073	NaN	0.0888311	NaN	0.69299	0.00665705	NaN	NaN	0.765273	0.78245	0.0966121	NaN	0.0628001	0.662411	NaN	0.0615444	NaN	NaN	0.0442542	0.0450064
81.1	-0.058239	-0.00324971		81.1	0.20489	0.302645		81.1	0.0187858	0.030978		81.1	0.0259343	0.00654425		0.080307	0.0430232	NaN	NaN	0.126661	NaN	-0.165722	NaN	NaN	NaN	0.0589541	NaN	NaN	NaN	0.15651	NaN	0.0228506	NaN	0.666793	0.101948	NaN	NaN	0.749076	0.810056	-0.015148	NaN	0.0355353	0.683918	NaN	0.0955025	NaN	NaN	0.143868	-0.0208159
81.2	-0.0459829	-0.00844489		81.2	0.32992	0.316197		81.2	-0.00200521	0.0229596		81.2	-0.0226817	0.00861704		0.0424788	0.0314595	NaN	NaN	0.0509613	NaN	0.146581	NaN	NaN	NaN	0.102565	NaN	NaN	NaN	0.02698	NaN	0.0663734	NaN	0.714297	0.135416	NaN	NaN	0.81313	0.790021	0.0195046	NaN	0.0178335	0.703988	NaN	-0.0132643	NaN	NaN	0.100819	0.0597951
81.3	-0.00417522	0.00351653		81.3	0.537402	0.315209		81.3	0.0346352	0.0378421		81.3	0.0266822	0.0147192		0.132335	0.00935592	NaN	NaN	0.0648898	NaN	0.0961814	NaN	NaN	NaN	0.0231633	NaN	NaN	NaN	-0.0210862	NaN	0.0462731	NaN	0.595058	0.0850496	NaN	NaN	0.765291	0.678743	0.0465827	NaN	0.172591	0.696206	NaN	0.0934579	NaN	NaN	0.0241244	0.0438526
81.4	-0.0142365	-0.00934268		81.4	0.371853	0.326432		81.4	0.0476647	0.0386845		81.4	0.0203243	0.0102179		0.0664104	-0.0959081	NaN	NaN	0.0861759	NaN	0.104236	NaN	NaN	NaN	-0.0126422	NaN	NaN	NaN	-0.0224491	NaN	0.0853763	NaN	0.670581	0.118278	NaN	NaN	0.78887	0.661329	0.0288392	NaN	0.0127841	0.698372	NaN	0.0228399	NaN	NaN	NaN	-0.0109807
81.5	0.118623	0.00311234		81.5	0.292213	0.323062		81.5	0.0189515	0.0293476		81.5	-0.0211632	0.0143347		-0.0144126	0.054086	NaN	NaN	0.0551222	NaN	0.0916618	NaN	NaN	NaN	0.0241366	NaN	NaN	NaN	0.0755567	NaN	0.139463	NaN	0.663021	0.243475	NaN	NaN	0.751023	0.503518	0.0374987	NaN	0.0700207	0.651456	NaN	0.0439682	NaN	NaN	0.0821931	0.0368042
81.6	-0.0369769	-0.00113791		81.6	0.37864	0.336563		81.6	0.00293202	0.0287181		81.6	0.0350509	0.0159757		0.052626	0.193097	NaN	NaN	0.0695353	0.00191658	0.0909193	NaN	NaN	NaN	-0.0259435	NaN	NaN	NaN	0.0963515	NaN	0.00584627	NaN	0.772426	0.131541	NaN	NaN	0.736694	0.544061	0.0621943	NaN	0.0736671	0.629608	NaN	0.0836395	NaN	NaN	-0.0155267	0.00477995
81.7	0.0341424	0.0102959		81.7	0.23965	0.320469		81.7	0.0949994	0.0295056		81.7	0.014798	0.0288359		0.0126718	-0.0452787	NaN	NaN	0.0768253	0.175174	-0.0431144	NaN	NaN	NaN	-0.0836099	NaN	NaN	NaN	-0.00642728	NaN	0.0201123	NaN	0.778765	0.0106862	NaN	NaN	0.801628	0.709637	0.0324432	NaN	0.000110817	0.657979	NaN	0.0667976	NaN	NaN	0.0674102	0.0581977
81.8	-0.0297617	0.00753849		81.8	0.341311	0.280289		81.8	0.0425709	0.0284784		81.8	0.00233372	0.0270323		0.0568085	0.147648	NaN	NaN	-0.0188457	0.136188	0.0737595	NaN	NaN	NaN	0.0329819	NaN	NaN	NaN	0.0373938	NaN	-0.00672744	NaN	0.840272	0.296609	NaN	NaN	0.633188	0.744868	0.0531699	NaN	0.0564603	0.751625	NaN	0.0398527	NaN	NaN	0.0129577	0.116077
81.9	0.064618	-0.00193857		81.9	0.211681	0.272921		81.9	0.00559386	0.0302078		81.9	0.0477341	0.0309962		0.0362894	0.02542	NaN	NaN	0.00930053	NaN	0.165266	NaN	NaN	NaN	0.00648037	NaN	NaN	NaN	0.0897126	NaN	0.0448414	NaN	0.932509	0.0732168	NaN	NaN	0.827606	0.786486	0.012982	NaN	-0.0258555	0.837912	NaN	0.0221643	NaN	NaN	0.0577846	0.0130818
82	-0.0964912	-0.0249027		82	0.3264	0.282815		82	0.0131207	0.0290443		82	0.0407033	0.0309099		-0.0684815	0.117983	NaN	NaN	-0.0067383	0.152579	0.0307515	NaN	NaN	NaN	-0.0422644	NaN	NaN	NaN	0.11453	NaN	0.0464101	NaN	0.717065	-0.0216847	NaN	NaN	0.677246	0.751271	0.0150666	NaN	-0.0313834	0.676555	NaN	0.0494115	NaN	NaN	NaN	0.0543528
82.1	0.0569212	-0.0271084		82.1	0.185073	0.274929		82.1	0.00508252	0.0260312		82.1	0.0930598	0.0243111		0.0709454	0.116287	NaN	NaN	-0.0090169	0.298851	0.024318	NaN	NaN	NaN	0.112431	NaN	NaN	NaN	0.0114249	NaN	0.0384251	NaN	0.739623	0.0241974	NaN	NaN	0.897655	0.681403	0.00696478	NaN	-0.0175226	0.737776	NaN	0.0862801	NaN	NaN	0.0780761	0.0262994
82.2	-0.0289917	-0.0358096		82.2	0.175782	0.287876		82.2	0.0253903	0.0204849		82.2	0.0104494	0.0231062		0.0243686	0.044594	NaN	NaN	0.0315636	NaN	0.0397809	NaN	NaN	NaN	0.0232047	NaN	NaN	NaN	0.0608392	NaN	0.0672841	NaN	0.802778	0.0804688	NaN	NaN	0.790859	0.389301	0.0679097	NaN	0.0106947	0.623149	NaN	-0.00957087	NaN	NaN	0.101002	0.0257291
82.3	-0.0995301	-0.0164648		82.3	0.305536	0.290157		82.3	0.0632288	0.0160721		82.3	0.0559999	0.0222021		0.0336403	0.0062605	NaN	NaN	0.0351804	0.0881494	0.177427	NaN	NaN	NaN	0.0421244	NaN	NaN	NaN	0.0678305	NaN	0.0712686	NaN	0.739392	0.20169	NaN	NaN	0.900985	0.581936	0.0517595	NaN	0.0829377	0.677512	NaN	0.0894703	NaN	NaN	0.0327864	0.0547655
82.4	-0.0880538	-0.0164019		82.4	0.381261	0.320359		82.4	0.00848043	0.0167092		82.4	-0.02194	0.0185311		0.157619	0.00532362	NaN	NaN	0.0868962	NaN	-0.0447593	NaN	NaN	NaN	0.0101126	NaN	NaN	NaN	0.0595439	NaN	0.0346748	NaN	0.813262	0.0441052	NaN	NaN	0.750079	0.562531	0.0763799	NaN	-0.0263438	0.568361	NaN	0.037026	NaN	NaN	0.0775277	0.123387
82.5	-0.0568288	-0.00281517		82.5	0.307667	0.333073		82.5	-0.0241865	0.0213415		82.5	-0.0243388	0.0102519		0.0231228	0.0765146	NaN	NaN	0.0151209	NaN	0.216064	NaN	NaN	NaN	0.0719114	NaN	NaN	NaN	-0.00147629	NaN	0.000927884	NaN	0.850106	0.0506887	NaN	NaN	0.78609	0.639888	0.0109892	NaN	0.0861669	0.679305	NaN	0.101077	NaN	NaN	NaN	0.00768044
82.6	-0.0441687	-0.00421576		82.6	0.356175	0.35459		82.6	0.0450828	0.0102883		82.6	0.00395443	0.00217691		0.0647443	-0.0404771	NaN	NaN	0.0761972	NaN	0.14359	NaN	NaN	NaN	-0.00408181	NaN	NaN	NaN	-0.0239469	NaN	0.0117389	NaN	0.723711	0.042312	NaN	NaN	0.717688	0.675287	0.0487732	NaN	0.0943293	0.626967	NaN	0.0747774	NaN	NaN	NaN	-0.0517897
82.7	0.144341	-0.00211411		82.7	0.361838	0.374938		82.7	0.00285591	-0.000310899		82.7	-0.00580298	-0.00369259		0.074785	0.0108641	NaN	NaN	0.0509296	NaN	0.17721	NaN	NaN	NaN	0.0340275	NaN	NaN	NaN	0.0455404	NaN	0.0438511	NaN	0.659507	0.0347975	NaN	NaN	0.781224	0.639242	0.04466	NaN	0.0283423	0.564609	NaN	0.103423	NaN	NaN	0.0954147	0.0783606
82.8	0.065185	0.0101981		82.8	0.483498	0.390022		82.8	0.0113274	-0.00452957		82.8	0.0146945	-0.0134558		0.0519944	0.0813039	NaN	NaN	0.0573838	0.165908	-0.00684355	NaN	NaN	NaN	0.0965399	NaN	NaN	NaN	-0.00740258	NaN	0.0840638	NaN	0.889106	0.120943	NaN	NaN	0.775507	0.538999	0.0462677	NaN	0.0137635	0.381	NaN	0.0313443	NaN	NaN	0.130579	-0.0166123
82.9	0.025789	0.0294261		82.9	0.440831	0.392168		82.9	0.0548115	-0.00422889		82.9	-0.0338097	-0.00472076		0.00812301	0.110771	NaN	-0.0272962	0.0784714	NaN	0.0940033	NaN	NaN	NaN	0.0248057	NaN	NaN	NaN	0.0786944	NaN	0.00129541	NaN	0.811716	0.15562	NaN	NaN	0.904428	0.560379	0.0483271	NaN	0.00998104	0.600578	NaN	-0.0225923	NaN	NaN	-0.0600134	0.0378431
83	0.0443158	0.0342876		83	0.378724	0.403591		83	-0.0943963	0.00364681		83	0.0203853	0.00113188		0.0132688	0.0186987	NaN	NaN	0.0437845	-0.0281824	0.0757069	NaN	NaN	NaN	0.0162729	NaN	NaN	NaN	0.113481	NaN	-0.0195301	NaN	0.801363	0.0855483	NaN	NaN	0.819442	0.537578	0.0289565	NaN	-0.00354269	0.756627	NaN	0.137609	NaN	NaN	-0.046824	0.00515078
83.1	-0.0100769	0.0432376		83.1	0.358913	0.40568		83.1	-0.0700022	0.00450908		83.1	-0.042376	0.005152		0.0382002	0.11729	NaN	NaN	-0.00838393	-0.00161654	0.0370146	NaN	NaN	NaN	0.0406765	NaN	NaN	NaN	0.0672835	NaN	-0.0290726	NaN	0.857699	0.036407	NaN	NaN	0.820402	0.792737	0.0656597	NaN	-0.0366311	0.659361	NaN	0.0818747	NaN	NaN	0.0998011	-0.00939081
83.2	0.0112801	0.0371805		83.2	0.441289	0.414181		83.2	0.0252608	0.0143297		83.2	-0.0318689	0.00808777		0.0752347	0.0884081	NaN	NaN	0.0244897	NaN	-0.0283847	NaN	NaN	NaN	-0.00773515	NaN	NaN	NaN	0.0912775	NaN	-0.0121383	NaN	0.819345	0.348179	NaN	NaN	0.680095	0.882227	0.048187	NaN	0.0660176	0.692942	NaN	0.102616	NaN	NaN	0.131704	0.0289852
83.3	0.0849983	0.0285259		83.3	0.400578	0.396856		83.3	0.0111865	0.0100237		83.3	0.0566752	0.00353181		0.0713006	0.0935555	NaN	NaN	0.0104962	0.215843	0.162235	NaN	NaN	NaN	-0.0119715	NaN	NaN	NaN	0.0419085	NaN	0.0667063	NaN	0.922398	-0.0240866	NaN	NaN	0.734393	0.645514	0.0562664	NaN	-0.0095423	0.785658	NaN	-0.00701125	NaN	NaN	0.131297	-0.00200814
83.4	-0.0130755	0.0395073		83.4	0.41047	0.387862		83.4	0.0466948	0.00556174		83.4	0.028335	0.00902967		0.0558512	0.114626	NaN	NaN	0.108903	-0.0122134	0.169618	NaN	NaN	NaN	0.000716642	NaN	NaN	NaN	0.112372	NaN	0.0176644	NaN	0.691724	0.11009	NaN	NaN	0.807852	0.499952	0.0431174	NaN	-0.00526486	0.707588	NaN	0.0748513	NaN	NaN	0.104892	0.00327058
83.5	0.0363811	0.037215		83.5	0.374984	0.395562		83.5	0.0528433	0.0196026		83.5	0.0401356	0.00283282		0.0831961	0.0278692	NaN	NaN	0.041575	-0.0510417	0.0658727	NaN	NaN	NaN	0.0308434	NaN	NaN	NaN	0.123722	NaN	0.0825449	NaN	0.761963	0.101041	NaN	NaN	0.77859	0.51231	0.0753219	NaN	0.0704552	0.605703	NaN	-0.00602521	NaN	NaN	-0.0336814	-0.0236547
83.6	0.0898272	0.04262		83.6	0.438342	0.401832		83.6	0.0912412	0.0270026		83.6	0.0206189	0.00736918		0.0907873	-0.0161906	NaN	NaN	0.0179321	0.208942	0.129164	NaN	NaN	NaN	0.00811169	NaN	NaN	NaN	0.0060244	NaN	0.10777	NaN	0.893105	0.000308487	NaN	NaN	0.868124	0.563241	0.00203493	NaN	-0.0430642	0.562075	NaN	-0.0240994	NaN	NaN	0.0104414	0.0476442
83.7	-0.0127057	0.0413281		83.7	0.32757	0.399044		83.7	-0.0274267	0.0295792		83.7	-0.0263091	0.00999558		0.00657505	0.122441	NaN	NaN	0.0171537	-0.0188443	0.0495573	NaN	NaN	NaN	0.0585871	NaN	NaN	NaN	-0.049322	NaN	0.0597917	NaN	0.876747	0.0978076	NaN	NaN	0.731332	0.604112	0.0674358	NaN	0.029303	0.648169	NaN	0.0992044	NaN	NaN	0.353982	0.0464168
83.8	0.124621	0.0317691		83.8	0.359892	0.39027		83.8	0.0146543	0.0345667		83.8	0.015671	0.00779844		0.0496832	0.010468	NaN	NaN	-0.0264311	0.282295	0.160364	NaN	NaN	NaN	-0.0156415	NaN	NaN	NaN	0.111564	NaN	0.0226523	NaN	0.788266	0.172895	NaN	NaN	0.824955	0.663562	0.0485736	NaN	0.0684997	0.667367	NaN	0.0918858	NaN	NaN	0.0494417	-0.00710969
83.9	0.0236848	0.0353563		83.9	0.448016	0.391017		83.9	0.0319714	0.0316618		83.9	-0.0353863	0.0109769		0.0492017	0.0266928	NaN	NaN	-0.0245331	-0.0471593	-0.00317903	NaN	NaN	NaN	0.086422	NaN	NaN	NaN	0.145969	NaN	0.0303464	NaN	0.917037	0.172014	NaN	NaN	0.629318	0.515231	0.0436845	NaN	0.0328576	0.771781	NaN	0.0150009	NaN	NaN	0.027343	-0.0297906
84	0.0385681	0.0276689		84	0.415349	0.391661		84	-0.00340238	0.0300127		84	-0.00154881	0.00716399		0.0539385	0.0747053	NaN	NaN	-0.0154636	0.0857255	0.21961	NaN	NaN	NaN	-0.00935221	NaN	NaN	NaN	0.00687698	NaN	0.00603027	NaN	0.898834	0.201688	NaN	NaN	0.660182	0.457433	0.0521804	NaN	0.0558826	0.738831	NaN	-0.0079967	NaN	NaN	0.113065	0.0341224
84.1	-0.000346873	0.0144652		84.1	0.416193	0.342671		84.1	0.0484502	0.0233907		84.1	-0.00823127	0.00687628		0.0284289	-0.0301582	NaN	NaN	-0.00963527	NaN	0.0114754	NaN	NaN	NaN	-0.0609075	NaN	NaN	NaN	0.106044	NaN	0.0107026	NaN	0.842746	0.274832	NaN	NaN	0.797311	0.714853	0.0854262	NaN	0.0638376	0.655083	NaN	0.00995206	NaN	NaN	0.0389123	0.0505247
84.2	-0.0010324	0.0060299		84.2	0.321616	0.317323		84.2	0.0560746	0.0298008		84.2	0.0369009	0.0150049		0.0183034	0.0142854	NaN	NaN	0.059354	0.193049	NaN	NaN	NaN	NaN	-0.0287033	NaN	NaN	NaN	0.0604335	NaN	0.0540969	NaN	0.64168	0.0698411	NaN	NaN	0.815147	0.690937	0.0238161	NaN	-0.0137701	0.779242	NaN	0.0598812	NaN	NaN	0.023997	-0.0165574
84.3	0.0192088	7.66736e-05		84.3	0.417193	0.328915		84.3	0.0205506	0.0261186		84.3	0.0569411	0.0162382		0.0298888	0.0611034	NaN	NaN	0.126893	NaN	NaN	NaN	NaN	NaN	0.0259345	NaN	NaN	NaN	0.0986329	NaN	-0.0024984	NaN	0.752499	-0.0064743	NaN	NaN	0.744269	0.47613	0.0715448	NaN	0.10333	0.795658	NaN	0.0658896	NaN	NaN	0.07594	0.0466895
84.4	-0.0328051	-0.0155249		84.4	0.380783	0.311725		84.4	0.0380008	0.0261012		84.4	0.00581945	0.0237842		0.139287	0.0661133	NaN	NaN	0.0111609	0.0442405	NaN	NaN	NaN	NaN	-0.0216047	NaN	NaN	NaN	0.135128	NaN	0.0478932	NaN	0.688878	0.143881	NaN	NaN	0.780395	0.636695	0.0346053	NaN	0.0286969	0.648607	NaN	0.0276296	NaN	NaN	0.00504414	-0.036163
84.5	-0.0290059	-0.0159459		84.5	-0.00257554	0.310122		84.5	0.0316435	0.0283564		84.5	0.0180295	0.0246141		0.0326392	0.0284633	NaN	NaN	0.0531322	-0.0896073	NaN	NaN	NaN	NaN	0.0184798	NaN	NaN	NaN	0.104853	NaN	0.0116366	NaN	0.654976	0.144728	NaN	NaN	0.814655	0.538125	0.0615349	NaN	-0.00973436	0.629451	NaN	0.0595387	NaN	NaN	NaN	0.0561389
84.6	-0.0886236	-0.0157462		84.6	0.0994405	0.300071		84.6	0.0302641	0.0181694		84.6	0.0468489	0.0218771		0.0776419	0.0591736	NaN	NaN	0.159954	0.101587	NaN	NaN	NaN	NaN	0.106014	NaN	NaN	NaN	0.0472762	NaN	0.0795012	NaN	0.889577	0.0376458	NaN	NaN	0.829633	0.552992	0.107972	NaN	-0.023437	0.778844	NaN	0.0541821	NaN	NaN	-0.010101	0.0150764
84.7	0.0710422	-0.0172956		84.7	0.46422	0.294447		84.7	-0.0184853	0.0142731		84.7	0.0267706	0.0181204		0.0437713	0.0257688	NaN	NaN	0.117779	0.204522	NaN	NaN	NaN	NaN	-0.0248397	NaN	NaN	NaN	0.112607	NaN	0.0795402	NaN	0.728826	-0.00186535	NaN	NaN	0.781037	0.596655	0.110723	NaN	0.0414069	0.72469	NaN	0.054725	NaN	NaN	0.00565958	0.0315818
84.8	-0.116729	-0.00545062		84.8	0.293308	0.288063		84.8	0.0318148	0.0106348		84.8	0.0325275	0.00680018		0.00627615	0.0840575	NaN	NaN	0.0410141	NaN	NaN	NaN	NaN	NaN	0.0231098	NaN	NaN	NaN	0.0819551	NaN	0.0612395	NaN	0.905449	0.119242	NaN	NaN	0.81709	0.551792	0.0447014	NaN	0.0713092	0.61876	NaN	0.174882	NaN	NaN	0.086496	0.0549624
84.9	0.0347788	0.00157104		84.9	0.400923	0.291618		84.9	0.0168947	0.0109673		84.9	0.00592018	0.00927552		0.0714693	0.183042	NaN	NaN	0.0760457	0.185274	NaN	NaN	NaN	NaN	0.000542184	NaN	NaN	NaN	0.0973235	NaN	0.00683882	NaN	0.859767	-0.000260282	NaN	NaN	0.699142	0.725313	0.0511798	NaN	-0.077873	0.699769	NaN	0.015484	NaN	NaN	0.0213548	-0.032045
85	0.00145049	0.00116339		85	0.325733	0.335033		85	-0.0432332	0.0115441		85	-0.0328642	0.0071693		0.00911228	0.0485015	NaN	NaN	-0.0180491	0.300759	NaN	NaN	NaN	NaN	0.0828216	NaN	NaN	NaN	0.03056	NaN	0.0559205	NaN	0.825937	-0.0310409	NaN	NaN	0.76776	0.596608	0.110279	NaN	0.0170967	0.754805	NaN	-0.00435356	NaN	NaN	0.165892	0.0348786
85.1	-0.0149769	0.0100504		85.1	0.271001	0.357695		85.1	0.0210075	0.00799213		85.1	0.00309016	0.00415849		0.0225077	0.0658393	NaN	NaN	0.0604905	NaN	NaN	NaN	NaN	NaN	-0.00727019	NaN	NaN	NaN	0.0318081	NaN	-0.013073	NaN	0.735127	-0.0236037	NaN	NaN	0.847436	0.615024	0.00384661	NaN	0.0420182	0.706261	NaN	0.0134387	NaN	NaN	NaN	0.04894
85.2	0.125814	-0.00316862		85.2	0.359736	0.353157		85.2	-0.0121936	0.0150736		85.2	-0.0449405	0.00145336		0.0425058	-0.0282399	NaN	NaN	0.0803123	0.172901	NaN	NaN	NaN	NaN	-0.019406	NaN	NaN	NaN	0.101298	NaN	0.00225529	NaN	0.644443	0.122873	NaN	NaN	0.779308	0.494859	0.082218	NaN	0.0323234	0.745554	NaN	-0.00274527	NaN	NaN	0.0393233	0.069228
85.3	0.0303898	0.00609322		85.3	0.412776	0.355566		85.3	0.040993	0.00911231		85.3	0.0280975	-0.00087722		0.0159558	0.0374577	NaN	NaN	0.0880497	NaN	NaN	NaN	NaN	NaN	-0.0438508	NaN	NaN	NaN	0.0711781	NaN	0.122526	NaN	0.636737	0.100973	NaN	NaN	0.825119	0.683528	-7.46324e-05	NaN	-0.0371926	0.751102	NaN	0.040903	NaN	NaN	0.156282	0.115599
85.4	-0.0326747	0.0131444		85.4	0.38816	0.355349		85.4	0.0368349	0.0162068		85.4	-0.000926492	0.00211628		-0.00773685	0.0668465	NaN	NaN	0.12763	0.137097	NaN	NaN	NaN	NaN	-0.0221023	NaN	NaN	NaN	0.0788328	NaN	0.00473348	NaN	0.608059	-0.115841	NaN	NaN	0.750117	0.597852	0.0507033	NaN	-0.014361	0.463164	NaN	0.047373	NaN	NaN	0.130399	-0.0777474
85.5	-0.00864027	0.00658442		85.5	0.303393	0.352024		85.5	-0.00170362	0.020809		85.5	0.0197517	0.00599269		-0.0101134	0.0397041	NaN	NaN	-0.00780106	NaN	NaN	NaN	NaN	NaN	0.0702497	NaN	NaN	NaN	0.0263321	NaN	0.0361154	NaN	0.793076	0.104488	NaN	NaN	0.789827	0.663051	0.0392666	NaN	0.102669	0.651722	NaN	0.0354961	NaN	NaN	0.00475443	0.0276834
85.6	-0.0479291	0.0142717		85.6	0.423379	0.361027		85.6	0.0452483	0.0329316		85.6	0.00242436	0.0026154		0.0922349	0.0217216	NaN	NaN	0.00773452	0.0356501	NaN	NaN	NaN	NaN	0.061973	NaN	NaN	NaN	0.0633447	NaN	-0.0529536	NaN	0.733688	-0.0431108	NaN	NaN	0.910271	0.440298	0.0628017	NaN	-0.0296858	0.547639	NaN	0.0848641	NaN	NaN	0.0518306	0.0821012
85.7	-0.0333728	0.00836704		85.7	0.314994	0.36612		85.7	-0.0218372	0.0394575		85.7	0.0115523	0.00644612		0.00464268	0.0782482	NaN	NaN	0.0223457	0.168114	NaN	NaN	NaN	NaN	0.0873093	NaN	NaN	NaN	0.070453	NaN	0.0252615	NaN	0.83953	0.096129	NaN	NaN	0.692455	0.569954	0.00923039	NaN	0.0225553	0.619982	NaN	0.0040242	NaN	NaN	-0.0406008	0.0201103
85.8	0.0982391	0.0110162		85.8	0.398965	0.365445		85.8	0.0807449	0.0378565		85.8	0.0328617	0.00332163		-0.0199812	0.0701363	NaN	NaN	0.0439033	NaN	NaN	NaN	NaN	NaN	0.00540233	NaN	NaN	NaN	0.0414367	NaN	0.00411517	NaN	0.814726	0.103137	NaN	NaN	0.802309	0.617492	0.0470785	NaN	0.0305743	0.749976	NaN	-0.0256467	NaN	NaN	0.135417	0.0328877
85.9	-0.0575889	0.0154905		85.9	0.295811	0.363306		85.9	-0.00181334	0.0338877		85.9	0.00202343	-0.00398626		0.0352388	0.0621245	NaN	NaN	-0.00769828	0.179119	NaN	NaN	NaN	NaN	0.017657	NaN	NaN	NaN	0.0183372	NaN	-0.0145609	NaN	0.746397	0.146685	NaN	NaN	0.831372	0.666049	0.0578744	NaN	-0.0413597	0.663176	NaN	0.124461	NaN	NaN	0.00826256	-0.0455781
86	0.0542085	0.0173419		86	0.352026	0.368487		86	0.130111	0.0446337		86	-0.0273055	0.00270595		0.00271333	0.166085	NaN	NaN	-0.0118952	-0.0629225	NaN	NaN	NaN	NaN	-0.0126391	NaN	NaN	NaN	0.0957886	NaN	0.0576845	NaN	0.778025	0.0627714	NaN	NaN	0.737271	0.314146	0.0794545	NaN	0.0156974	0.657612	NaN	0.103054	NaN	NaN	0.0102661	-0.0432722
86.1	0.0726718	0.0311871		86.1	0.405574	0.371793		86.1	0.0465393	0.040764		86.1	-0.010464	0.00288618		0.0383383	-0.0469647	NaN	NaN	0.0728988	0.0763829	NaN	NaN	NaN	NaN	0.0142538	NaN	NaN	NaN	0.136961	NaN	0.0193183	NaN	0.820889	0.0375162	NaN	NaN	0.748955	0.303785	0.0206361	NaN	0.0770286	0.716113	NaN	0.0981056	NaN	NaN	NaN	0.0920758
86.2	0.0542319	0.0336675		86.2	0.406699	0.382216		86.2	0.0265838	0.0397362		86.2	-2.29182e-05	0.00189351		0.0218989	0.0384768	NaN	NaN	0.0425361	-0.0533043	NaN	NaN	NaN	NaN	-0.0362148	NaN	NaN	NaN	0.060257	NaN	0.0359763	NaN	0.812934	-0.0849404	NaN	NaN	0.753931	0.273463	0.0544417	NaN	0.0768236	0.609573	NaN	0.136013	NaN	NaN	NaN	0.0669585
86.3	0.00759457	0.0298326		86.3	0.368918	0.381226		86.3	0.00111625	0.0316397		86.3	-0.0666975	-0.00869855		0.0695636	-0.050108	NaN	NaN	0.0330009	-0.0232805	NaN	NaN	NaN	NaN	0.0170298	NaN	NaN	NaN	0.0864673	NaN	0.0703847	NaN	0.923035	0.159231	NaN	NaN	0.766545	0.415654	0.0547652	NaN	0.0770581	0.634697	NaN	0.179791	NaN	NaN	0.116187	0.105246
86.4	0.00802165	0.032119		86.4	0.350017	0.388766		86.4	0.09501	0.0398404		86.4	0.0799816	-0.0127227		0.0187451	0.0391035	NaN	NaN	-0.027989	-0.208355	NaN	NaN	NaN	NaN	0.0134728	NaN	NaN	NaN	0.0202609	NaN	0.0797619	NaN	0.717823	0.12842	NaN	NaN	0.773452	0.458212	0.057697	NaN	0.0430569	0.7329	NaN	-0.0183747	NaN	NaN	0.0360415	0.0174284
86.5	0.076678	0.0211314		86.5	0.453132	0.367455		86.5	0.0104211	0.026765		86.5	0.00404648	-0.00652977		0.0567194	0.0213492	NaN	NaN	0.0528195	0.142891	NaN	NaN	NaN	NaN	0.0506556	NaN	NaN	NaN	0.126287	NaN	0.0460632	NaN	0.942947	0.224263	NaN	NaN	0.916343	0.713804	0.0324996	NaN	0.0354212	0.777241	NaN	0.199136	NaN	NaN	0.0409346	0.0648461
86.6	-0.0110491	0.0092513		86.6	0.408798	0.324423		86.6	-0.0310877	0.0227349		86.6	0.00261831	-0.00207433		0.0470207	0.0512147	NaN	NaN	0.000410549	0.0141476	NaN	NaN	NaN	NaN	0.0745562	NaN	NaN	NaN	0.0801322	NaN	-0.00408471	NaN	0.816747	0.146938	NaN	NaN	0.788714	0.714869	0.0443041	NaN	0.00486224	0.705238	NaN	0.150845	NaN	NaN	0.127746	0.0706295
86.7	0.0637248	0.00873107		86.7	0.390058	0.303218		86.7	0.00787667	0.0193854		86.7	-0.0624669	-0.00332164		0.0152934	0.0734591	NaN	NaN	0.077261	-0.0468489	NaN	NaN	NaN	NaN	0.0265492	NaN	NaN	NaN	0.0265174	NaN	-0.0291598	NaN	0.601262	0.1392	NaN	NaN	0.847921	0.721858	0.0510461	NaN	0.0663189	0.691747	NaN	0.0625195	NaN	NaN	0.0560623	-0.01672
86.8	-0.0370114	0.00807648		86.8	0.363675	0.303207		86.8	0.071993	0.0296953		86.8	-0.0341942	-0.000202357		0.0519261	0.0423964	NaN	NaN	0.0461346	-0.00676082	NaN	NaN	NaN	NaN	0.0874032	NaN	NaN	NaN	0.06011	NaN	0.0335683	NaN	0.597845	0.0121673	NaN	NaN	0.859678	0.609487	0.0503462	NaN	0.0344758	0.635573	NaN	0.112145	NaN	NaN	0.106639	-0.0359031
86.9	-0.0446796	0.0126239		86.9	0.160222	0.300878		86.9	0.0124329	0.0247205		86.9	0.0284312	-0.00758467		0.0574548	0.0649547	NaN	NaN	0.0212754	0.145269	NaN	NaN	NaN	NaN	0.0560875	NaN	NaN	NaN	0.0265251	NaN	0.0547534	NaN	0.557788	0.0403259	NaN	NaN	0.909795	0.496735	0.110907	NaN	0.0795994	0.651137	NaN	0.0501297	NaN	NaN	0.0768946	0.00191687
87	-0.0342491	0.00977118		87	0.0182835	0.300709		87	0.0102681	0.0266639		87	0.029635	-0.000383151		0.101028	0.0845665	NaN	NaN	-0.0585494	0.00287305	NaN	NaN	NaN	NaN	0.100776	NaN	NaN	NaN	0.0268388	NaN	0.152952	NaN	0.74051	0.227286	NaN	NaN	0.825858	0.520738	-0.0182739	NaN	0.0706711	0.733762	NaN	0.00222439	NaN	NaN	0.150633	0.0132847
87.1	0.0495499	0.0144799		87.1	0.215854	0.295465		87.1	-0.003562	0.037611		87.1	-0.0112487	0.00344114		0.0175099	0.122288	NaN	NaN	0.0465643	-0.0586178	NaN	NaN	NaN	NaN	0.108403	NaN	NaN	NaN	0.114327	NaN	-0.093694	NaN	0.780113	0.134807	NaN	NaN	0.768139	0.738663	0.0730821	NaN	0.0578158	0.630533	NaN	0.0384074	NaN	NaN	0.0409861	0.0587576
87.2	0.00170326	0.00852947		87.2	0.36882	0.294949		87.2	0.0939057	0.0401924		87.2	-0.038624	0.00899068		0.0848252	0.0990408	NaN	NaN	-0.00882269	0.201257	NaN	NaN	NaN	NaN	0.0558466	NaN	NaN	NaN	0.103033	NaN	0.210014	NaN	0.594422	0.0226933	NaN	NaN	0.820923	0.643063	0.038422	NaN	0.0864588	0.65508	NaN	-0.0314968	NaN	NaN	NaN	0.0303303
87.3	0.0489484	0.00800084		87.3	0.329059	0.292536		87.3	0.0502365	0.033084		87.3	0.0135407	0.013844		0.00935134	0.127328	NaN	NaN	-0.00735006	0.0205688	NaN	NaN	NaN	NaN	0.000983958	NaN	NaN	NaN	0.0824992	NaN	0.0835553	NaN	0.840609	0.130476	NaN	NaN	0.826723	0.539587	0.0736526	NaN	0.0435244	0.608463	NaN	0.179684	NaN	NaN	-0.005556	0.0592612
87.4	0.0510035	0.0176336		87.4	0.451609	0.311516		87.4	0.027912	0.0313782		87.4	0.0688602	0.00936554		0.0811496	0.0297624	NaN	NaN	0.0479807	0.07177	NaN	NaN	NaN	NaN	-0.0337739	NaN	NaN	NaN	0.0154793	NaN	-0.0484874	NaN	0.801946	0.031022	NaN	NaN	0.829002	0.619908	0.0746551	NaN	0.0441827	0.730969	NaN	0.0317512	NaN	NaN	0.0572121	-0.024474
87.5	0.0313291	0.0232411		87.5	0.361605	0.340598		87.5	0.0674357	0.0355928		87.5	0.0370369	0.00508079		-0.0404019	0.076336	NaN	NaN	0.0482713	0.0464577	NaN	NaN	NaN	NaN	-0.0473107	NaN	NaN	NaN	0.0351921	NaN	-0.00109584	NaN	0.779095	0.0969637	NaN	NaN	0.77257	0.906065	0.0163168	NaN	0.0823726	0.657859	NaN	-0.0174	NaN	NaN	NaN	0.0208391
87.6	0.0101711	0.0195731		87.6	0.385413	0.35159		87.6	0.0311094	0.0343298		87.6	-0.012521	0.00360385		0.0541902	0.161411	NaN	NaN	0.0224374	0.206005	NaN	NaN	NaN	NaN	0.0434898	NaN	NaN	NaN	0.0924186	NaN	0.0857853	NaN	0.737056	0.0289212	NaN	NaN	0.780089	0.679166	0.0500292	NaN	-0.0262846	0.655177	NaN	0.110334	NaN	NaN	0.0237765	0.0478546
87.7	-0.041769	0.0113392		87.7	0.341964	0.342281		87.7	0.00801735	0.0214427		87.7	0.00948535	0.00914476		0.00897083	0.00577897	NaN	NaN	0.0765742	0.0323974	NaN	NaN	NaN	NaN	0.0201793	NaN	NaN	NaN	0.019989	NaN	0.157043	NaN	0.626733	0.11536	NaN	NaN	0.87499	0.478427	0.0223309	NaN	0.0202242	0.603165	NaN	-0.139283	NaN	NaN	NaN	-0.00374362
87.8	0.0420154	-0.00167812		87.8	0.331037	0.334915		87.8	-0.00291884	0.013661		87.8	-0.0118746	0.0123821		0.0523833	0.0615741	NaN	NaN	0.0932518	-0.0665637	NaN	NaN	NaN	NaN	0.0665142	NaN	NaN	NaN	0.0409086	NaN	0.0085181	NaN	0.657606	0.0282876	NaN	NaN	0.818107	0.811059	0.0613858	NaN	0.121915	0.674168	NaN	0.118057	NaN	NaN	0.125666	0.0164687
87.9	0.0162187	-0.0104928		87.9	0.28002	0.32264		87.9	0.0481993	0.0158545		87.9	-0.00892768	0.00902829		0.0760695	-0.0265922	NaN	NaN	0.0434929	0.186825	NaN	NaN	NaN	NaN	0.0906658	NaN	NaN	NaN	0.0360004	NaN	0.0300717	NaN	0.480395	0.0221104	NaN	NaN	0.746622	0.666777	0.0982363	NaN	-0.0533204	0.710976	NaN	0.0273214	NaN	NaN	0.0349024	0.122193
88	0.0165372	-0.024837		88	0.314781	0.307865		88	-0.014929	0.0119468		88	-0.0245412	0.000983093		0.0550525	0.116927	NaN	NaN	-0.0460432	-0.0723253	NaN	NaN	NaN	NaN	0.0456719	NaN	NaN	NaN	0.010867	NaN	0.148384	NaN	0.70808	0.180272	NaN	NaN	0.810003	0.533945	0.0295501	NaN	-0.011807	0.716597	NaN	0.0165026	NaN	NaN	-0.00700997	0.0535333
88.1	-0.0724013	-0.0275635		88.1	0.285041	0.302431		88.1	-0.0220776	0.00974403		88.1	0.0112443	-0.00448557		0.0590231	0.0304963	NaN	NaN	0.053756	0.145714	NaN	NaN	NaN	NaN	0.0338039	NaN	NaN	NaN	0.0272909	NaN	0.0214355	NaN	0.594143	0.113847	NaN	NaN	0.729518	0.625955	0.0995567	NaN	0.0345316	0.620824	NaN	0.0685108	NaN	NaN	NaN	0.0509447
88.2	-0.0682078	-0.0139394		88.2	0.262763	0.287176		88.2	-0.0197997	0.00730045		88.2	0.0426763	-0.0109871		-0.0300012	0.0660771	NaN	NaN	0.062343	0.0641864	NaN	NaN	NaN	NaN	0.0644714	NaN	NaN	NaN	0.136576	NaN	-0.0125324	NaN	0.752736	0.176922	NaN	NaN	0.791959	0.738291	0.0924846	NaN	0.0312795	0.689434	NaN	0.207054	NaN	NaN	-0.0124827	0.0592756
88.3	-0.0283283	-0.0248127		88.3	0.341139	0.284319		88.3	0.047654	0.014908		88.3	0.0386763	-0.00869872		-0.0392725	-0.0226269	NaN	NaN	0.139032	0.194757	NaN	NaN	NaN	NaN	0.0424793	NaN	NaN	NaN	0.0836627	NaN	-0.0498029	NaN	0.759804	0.137798	NaN	NaN	0.756292	0.611328	0.0575399	NaN	0.0987807	0.765783	NaN	-0.0356326	NaN	NaN	0.0975416	-0.0695612
88.4	-0.0977689	-0.0281373		88.4	0.228625	0.287982		88.4	0.0322666	0.00823571		88.4	-0.0353699	-0.00903881		-0.0558934	0.100075	NaN	NaN	0.0957627	0.0393627	NaN	NaN	NaN	NaN	0.0622614	NaN	NaN	NaN	0.0318731	NaN	0.0744373	NaN	0.843198	0.0594505	NaN	NaN	0.880981	0.618666	0.154646	NaN	0.032177	0.661936	NaN	-0.0492748	NaN	NaN	0.0396929	0.0372171
88.5	-0.0143678	-0.0241204		88.5	0.336509	0.282623		88.5	0.0112842	0.00899105		88.5	-0.061739	-0.0105532		0.0495049	0.170791	NaN	NaN	0.0849004	-0.214217	NaN	NaN	NaN	NaN	0.0530981	NaN	NaN	NaN	0.106967	NaN	-0.00383704	NaN	0.811866	0.101144	NaN	NaN	0.858157	0.850368	0.127962	NaN	0.093094	0.76784	NaN	-0.000997647	NaN	NaN	0.0313672	-0.0286367
88.6	0.0808479	-0.0157951		88.6	0.20467	0.281378		88.6	-0.0139748	0.0151003		88.6	-0.049028	-0.0116175		0.038655	0.0916322	NaN	NaN	0.067494	NaN	NaN	NaN	NaN	NaN	0.0438543	NaN	NaN	NaN	-0.0375983	NaN	0.060139	NaN	0.786435	0.0770393	NaN	NaN	0.854806	0.524972	-0.0298714	NaN	-0.0340125	0.680917	NaN	0.0478283	NaN	NaN	0.0485711	0.0579028
88.7	-0.0558439	0.0013606		88.7	0.305321	0.280453		88.7	0.0655493	0.02427		88.7	0.00872038	-0.0184209		-0.0121969	0.108408	NaN	NaN	0.0439576	NaN	NaN	NaN	NaN	NaN	0.0566365	NaN	NaN	NaN	0.189595	NaN	0.0338375	NaN	0.665116	0.0584038	NaN	NaN	0.780116	0.667325	0.16268	NaN	0.00819509	0.743032	NaN	0.164921	NaN	NaN	0.062418	0.0501465
88.8	-0.0137032	0.00946308		88.8	0.312984	0.272495		88.8	-0.0118516	0.0218377		88.8	-0.0119886	-0.0233823		0.0354458	0.236769	NaN	NaN	0.0110456	0.19515	NaN	NaN	NaN	NaN	0.0961775	NaN	NaN	NaN	-0.0201446	NaN	-0.0442531	NaN	0.602326	0.16004	NaN	NaN	0.788148	0.587972	0.0581135	NaN	0.0339053	0.530875	NaN	0.0709837	NaN	NaN	0.0501942	0.105052
88.9	0.0526897	0.0197833		88.9	0.266553	0.276029		88.9	-0.00813098	0.0162754		88.9	-0.0381703	-0.0138706		0.0411074	0.147673	NaN	NaN	0.0833947	-0.0551043	NaN	NaN	NaN	NaN	0.115014	NaN	NaN	NaN	0.0353412	NaN	0.0151559	NaN	0.729205	0.0602802	NaN	NaN	0.844399	0.457877	0.0400248	NaN	-0.0294946	0.665063	NaN	0.116643	NaN	NaN	0.0768802	0.0915127
89	0.0025267	0.0319557		89	0.273835	0.26639		89	0.032906	0.0200009		89	0.00166532	-0.0100138		-0.0406658	0.0237733	NaN	NaN	0.0256948	0.256745	NaN	NaN	NaN	NaN	0.0976202	NaN	NaN	NaN	-0.0121883	NaN	0.0272311	NaN	0.801544	0.118892	NaN	NaN	0.836207	0.615089	0.047199	NaN	0.0374518	0.864989	NaN	-0.0162944	NaN	NaN	-0.0391193	0.0617914
89.1	0.0861932	0.0169143		89.1	0.254438	0.260579		89.1	0.0627276	0.0241993		89.1	-0.0185544	-0.00249652		0.0994034	0.0441637	NaN	NaN	0.057569	NaN	NaN	NaN	NaN	NaN	0.105097	NaN	NaN	NaN	0.0521367	NaN	0.0642909	NaN	0.797939	0.0213268	NaN	NaN	0.791188	0.597632	0.0786438	NaN	-0.00320519	0.659396	NaN	-0.0304137	NaN	NaN	-0.00491881	0.00940358
89.2	0.0445941	0.0287162		89.2	0.269514	0.257088		89.2	0.0257634	0.0183876		89.2	-0.00597633	-0.00348796		0.0908127	0.11589	NaN	NaN	0.00085108	-0.0284094	NaN	NaN	NaN	NaN	-0.0455142	NaN	NaN	NaN	0.0596371	NaN	0.0015995	NaN	0.683013	0.06777	NaN	NaN	0.81631	0.647149	0.00660991	NaN	0.0975584	0.72704	NaN	-0.0132663	NaN	NaN	0.0495082	0.0722256
89.3	-0.00488656	0.0396512		89.3	0.260433	0.263169		89.3	-0.0177949	0.018761		89.3	0.0502353	-0.00497458		0.0111155	-0.044032	NaN	NaN	0.0565426	0.128023	NaN	NaN	NaN	NaN	0.0962963	NaN	NaN	NaN	0.0669472	NaN	0.0536126	NaN	0.848456	-0.0230096	NaN	NaN	0.864383	0.823265	0.0850041	NaN	0.0264979	0.570766	NaN	0.124066	NaN	NaN	0.069273	0.123207
89.4	0.0951838	0.0308299		89.4	0.249765	0.277162		89.4	0.0448138	0.0245518		89.4	-0.0270276	0.000259674		0.0525411	0.108063	NaN	NaN	-0.0242255	NaN	NaN	NaN	NaN	NaN	0.0374492	NaN	NaN	NaN	0.0704553	NaN	0.276969	NaN	0.701358	0.0448837	NaN	NaN	0.750358	0.672605	0.0447181	NaN	-0.0344964	0.637681	NaN	0.0308192	NaN	NaN	NaN	-0.0066471
89.5	-0.0545248	0.0275081		89.5	0.152366	0.270847		89.5	0.0238111	0.0235973		89.5	0.0186276	-0.0007319		0.0154143	0.0404182	NaN	NaN	0.0076456	0.217612	NaN	NaN	NaN	NaN	-0.0325838	NaN	NaN	NaN	0.0339961	NaN	0.0745624	NaN	0.862069	0.203276	NaN	NaN	0.840217	0.767658	0.0555556	NaN	0.0464054	0.789272	NaN	-0.0292991	NaN	NaN	0.0480349	0.00632537
89.6	0.0503729	0.0347909		89.6	0.2739	0.272422		89.6	0.013244	0.0168005		89.6	-0.000202599	0.00618698		0.0577867	0.128263	NaN	NaN	0.00312724	NaN	NaN	NaN	NaN	NaN	0.0910057	NaN	NaN	NaN	0.0700491	NaN	0.0929715	NaN	0.881504	0.0660017	NaN	NaN	0.747526	0.633261	0.0770086	NaN	0.0192344	0.655105	NaN	0.0932493	NaN	NaN	0.0460546	0.0324546
89.7	0.0847118	0.0224933		89.7	0.367711	0.268504		89.7	-0.00849142	0.0141999		89.7	-0.0253681	0.00510116		-0.018208	0.132646	NaN	NaN	0.0250916	NaN	NaN	NaN	NaN	NaN	0.0910566	NaN	NaN	NaN	0.0799274	NaN	0.000974413	NaN	0.839402	0.0624492	NaN	NaN	0.690638	0.703943	0.0418535	NaN	-0.0354067	0.65939	NaN	-0.0810293	NaN	NaN	NaN	0.0450659
89.8	-0.0267022	0.024432		89.8	0.392495	0.26343		89.8	0.0439867	0.0102302		89.8	0.00893795	-0.000202048		0.0949059	0.102254	NaN	NaN	-0.0583616	0.0717234	NaN	NaN	NaN	NaN	0.0708546	NaN	NaN	NaN	0.0817382	NaN	-0.0695959	NaN	0.914288	0.0555918	NaN	NaN	0.862726	0.662784	0.0563721	NaN	0.00509065	0.529112	NaN	0.118692	NaN	NaN	0.123293	0.0820039
89.9	-0.0273688	0.0188288		89.9	0.216997	0.269859		89.9	0.0243154	0.00722118		89.9	-0.00725884	-0.000404819		0.0456879	0.0987125	NaN	NaN	0.0800986	NaN	NaN	NaN	NaN	NaN	-0.0267194	NaN	NaN	NaN	0.105673	NaN	0.0742144	NaN	0.902578	0.0700572	NaN	NaN	0.776201	0.631063	0.0117422	NaN	0.106183	0.699307	NaN	0.0402594	NaN	NaN	0.0692976	-0.0763608
90	0.151738	0.028007		90	0.26862	0.285188		90	0.0015566	0.000957505		90	0.0437155	-0.00176559		0.0525951	0.0544257	NaN	NaN	0.037113	0.129195	NaN	NaN	NaN	NaN	-0.0239295	NaN	NaN	NaN	-0.0152634	NaN	0.0550082	NaN	0.582854	0.206766	NaN	NaN	0.774213	0.491807	0.018902	NaN	0.0511224	0.625796	NaN	0.0167568	NaN	NaN	NaN	0.00449828
90.1	-0.0660839	0.0276445		90.1	0.234249	0.28105		90.1	0.00235779	0.00262032		90.1	-0.0157487	-0.00710007		-0.0110081	0.143856	NaN	NaN	0.000670358	0.0541196	NaN	NaN	NaN	NaN	0.0372126	NaN	NaN	NaN	-0.0744949	NaN	0.0665823	NaN	0.659203	0.058102	NaN	NaN	0.720976	0.529674	0.0352567	NaN	0.086668	0.590625	NaN	-0.0344926	NaN	NaN	-0.0106002	0.0174776
90.2	0.0125618	0.021099		90.2	0.214766	0.275057		90.2	-0.0535226	-0.00383314		90.2	0.00250642	2.55651e-06		0.0167467	0.0839075	NaN	NaN	0.0983161	0.25108	NaN	NaN	NaN	NaN	0.00543213	NaN	NaN	NaN	0.0272096	NaN	0.0955943	NaN	0.730734	0.0175842	NaN	NaN	0.798956	0.579233	0.0210488	NaN	-0.0216093	0.710211	NaN	-0.0215235	NaN	NaN	NaN	0.0276252
90.3	0.0447543	0.0293506		90.3	0.307632	0.265943		90.3	0.0177331	0.000637495		90.3	-0.0288525	0.00656602		0.104809	0.107127	NaN	NaN	0.02437	0.0915456	NaN	NaN	NaN	NaN	-0.0104743	NaN	NaN	NaN	0.0775773	NaN	0.0960741	NaN	0.856955	0.10262	NaN	NaN	0.811023	0.595531	0.0455832	NaN	0.123062	0.777075	NaN	0.0340523	NaN	NaN	0.00926638	0.0364979
90.4	0.0280797	0.0402976		90.4	0.29032	0.262403		90.4	-0.032562	0.00194844		90.4	0.00638066	0.00930569		0.0633339	-0.000412668	NaN	NaN	0.129166	0.184843	NaN	NaN	NaN	NaN	-0.0300447	NaN	NaN	NaN	0.150453	NaN	0.13073	NaN	0.81764	0.128793	NaN	NaN	0.88245	0.69318	0.146414	NaN	0.0213015	0.593659	NaN	0.0542325	NaN	NaN	0.00533326	0.00273041
90.5	0.0471096	0.0273619		90.5	0.236665	0.255987		90.5	0.0282093	0.00685968		90.5	-0.048213	0.00418926		-0.0356491	0.125841	NaN	NaN	-0.0053116	NaN	NaN	NaN	NaN	NaN	0.0416495	NaN	NaN	NaN	0.0249824	NaN	0.00143685	NaN	0.830709	0.315835	NaN	NaN	0.795532	0.705971	0.175495	NaN	0.00211759	0.735483	NaN	0.0644343	NaN	NaN	0.00623454	0.0229871
90.6	0.0258028	0.0457687		90.6	0.313769	0.270084		90.6	-0.0665725	0.00917223		90.6	0.0385555	0.00676007		-0.00163425	0.118835	NaN	NaN	0.0549768	0.0832266	NaN	NaN	NaN	NaN	0.0358292	NaN	NaN	NaN	0.123156	NaN	0.0474254	NaN	0.655163	0.0462146	NaN	NaN	0.819551	0.63511	0.0936061	NaN	-0.0138944	0.671154	NaN	0.0290162	NaN	NaN	NaN	0.0186671
90.7	0.0475619	0.0426685		90.7	0.310472	0.28213		90.7	0.0842224	0.0192777		90.7	0.0680091	0.00554497		-0.00950219	-0.0721433	NaN	NaN	0.0899555	0.146988	NaN	NaN	NaN	NaN	0.0155797	NaN	NaN	NaN	0.0298164	NaN	0.126423	NaN	0.759327	0.105056	NaN	NaN	0.607853	0.508024	0.0914816	NaN	0.0593387	0.674963	NaN	0.0463227	NaN	NaN	0.0528116	0.0551683
90.8	0.0711539	0.0311741		90.8	0.185133	0.272501		90.8	0.0361139	0.0183798		90.8	0.0173982	0.0127228		0.00424294	0.0201643	NaN	NaN	-0.0207523	0.148148	NaN	NaN	NaN	NaN	0.081758	NaN	NaN	NaN	0.0473118	NaN	0.0100001	NaN	0.809566	0.121826	NaN	NaN	0.806542	0.695008	0.0420696	NaN	-0.037035	0.684336	NaN	-0.039312	NaN	NaN	0.110746	0.0187371
90.9	0.0353172	0.0305201		90.9	0.210881	0.272996		90.9	0.0457577	0.0190461		90.9	-0.00233248	0.013701		0.0619974	NaN	NaN	NaN	0.0337514	0.109059	NaN	NaN	NaN	NaN	0.061517	NaN	NaN	NaN	0.0816934	NaN	0.0648126	NaN	0.748566	-0.0790548	NaN	NaN	0.742448	0.551015	0.0516122	NaN	0.0290454	0.808869	NaN	0.059279	NaN	NaN	0.0707262	-0.0515079
91	0.0995775	0.0274664		91	0.361121	0.283681		91	0.0231708	0.0204936		91	0.00738863	0.0188305		0.0323206	NaN	NaN	NaN	0.0725434	NaN	NaN	NaN	NaN	NaN	-0.0225605	NaN	NaN	NaN	0.0474657	NaN	-0.049706	NaN	0.65283	0.127957	NaN	NaN	0.731624	0.636282	0.061335	NaN	0.030826	0.5376	NaN	0.00795338	NaN	NaN	0.043753	0.111275
91.1	-0.0153402	0.0296947		91.1	0.323178	0.279261		91.1	0.0374268	0.036256		91.1	-0.00842945	0.0187887		0.0915691	NaN	NaN	NaN	-0.0168164	NaN	NaN	NaN	NaN	NaN	0.0140702	NaN	NaN	NaN	0.0829219	NaN	0.0967963	NaN	0.820867	0.0450525	NaN	NaN	0.728543	0.647828	-0.00178523	NaN	0.064406	NaN	NaN	0.0651448	NaN	NaN	0.0856053	0.0146957
91.2	-0.0586955	0.0271908		91.2	0.220974	0.271288		91.2	0.00965195	0.0290463		91.2	0.0357481	0.0130712		-0.00470528	NaN	NaN	NaN	-0.00814931	NaN	NaN	NaN	NaN	NaN	0.0604274	NaN	NaN	NaN	0.0302799	NaN	0.032634	NaN	0.908767	0.0997876	NaN	NaN	0.841798	0.52733	0.0241411	NaN	-0.0386246	NaN	NaN	0.0897256	NaN	NaN	0.174462	0.035002
91.3	0.0221933	0.0191762		91.3	0.294768	0.278359		91.3	-0.0265658	0.0267913		91.3	0.0151845	0.0130822		-0.0554393	NaN	NaN	NaN	0.0992111	NaN	NaN	NaN	NaN	NaN	0.0878942	NaN	NaN	NaN	0.0229729	NaN	-0.0667016	NaN	0.872271	0.0901535	NaN	NaN	0.732555	0.681119	0.0990189	NaN	-0.00412904	NaN	NaN	0.0628165	NaN	NaN	0.0638777	0.00573392
91.4	0.0196271	0.0210842		91.4	0.33283	0.282169		91.4	0.0412371	0.029302		91.4	-0.00204751	0.00840709		0.0127381	NaN	NaN	NaN	0.0436649	0.209199	NaN	NaN	NaN	NaN	0.0181071	NaN	NaN	NaN	0.0749702	NaN	0.0817714	NaN	0.757217	0.0695973	NaN	NaN	0.732894	0.601675	-0.014596	NaN	0.0127871	NaN	NaN	0.0449321	NaN	NaN	0.0616886	0.0558899
91.5	0.0458571	0.0113053		91.5	0.27399	0.272986		91.5	0.0752889	0.030334		91.5	0.0381791	0.00348355		0.0354634	NaN	NaN	NaN	0.1106	0.235549	NaN	NaN	NaN	NaN	0.0429414	NaN	NaN	NaN	0.0417542	NaN	0.0731016	NaN	0.90271	0.238656	NaN	NaN	0.732967	0.49616	0.0016724	NaN	-0.0416569	NaN	NaN	-0.02435	NaN	NaN	0.0842928	-0.058574
91.6	0.0250265	0.0127747		91.6	0.238719	0.276514		91.6	0.0193353	0.0287542		91.6	0.0165518	0.00250598		0.0338384	NaN	NaN	NaN	0.0393743	0.121745	NaN	NaN	NaN	NaN	0.0314327	NaN	NaN	NaN	0.0101692	NaN	0.0504035	NaN	0.749423	-0.0197579	NaN	NaN	0.890947	0.581463	0.00781261	NaN	0.00882721	NaN	NaN	-0.076695	NaN	NaN	0.0278562	-0.0427868
91.7	-0.00097766	0.011412		91.7	0.248766	0.28876		91.7	0.0158187	0.0338654		91.7	0.0174975	-0.00592339		0.0379193	NaN	NaN	NaN	0.0691241	0.248356	NaN	NaN	NaN	NaN	-0.025524	NaN	NaN	NaN	0.00487436	NaN	0.0173354	NaN	0.741219	0.203254	NaN	NaN	0.805592	0.751388	0.0118529	NaN	0.00188745	NaN	NaN	0.0975119	NaN	NaN	0.138489	-0.0284589
91.8	0.0524892	0.00407706		91.8	0.245172	0.298935		91.8	0.0683546	0.0356753		91.8	-0.0444088	-0.0141135		0.0184365	NaN	NaN	NaN	0.106746	NaN	NaN	NaN	NaN	NaN	0.0734896	NaN	NaN	NaN	0.0429857	NaN	0.0923765	NaN	0.806014	-0.03152	NaN	NaN	0.711277	0.533576	0.07501	NaN	0.116373	NaN	NaN	0.0111165	NaN	NaN	NaN	0.0554554
91.9	0.0115674	0.00480437		91.9	0.27848	0.297491		91.9	0.0324589	0.0352832		91.9	-0.0369232	-0.0108783		-0.0521744	NaN	NaN	NaN	0.0459241	NaN	NaN	NaN	NaN	NaN	0.07217	NaN	NaN	NaN	0.0530608	NaN	0.0645175	NaN	0.771546	0.136021	NaN	NaN	0.826608	0.589891	0.0729755	NaN	0.0532896	NaN	NaN	0.112078	NaN	NaN	-0.0557042	-0.011667
92	-0.00211507	0.00590576		92	0.354927	0.301679		92	0.0232081	0.03096		92	-0.0172276	-0.0123539		0.0342221	NaN	NaN	NaN	-0.00828314	NaN	NaN	NaN	NaN	NaN	0.0244912	NaN	NaN	NaN	0.0531311	NaN	0.0348997	NaN	0.891081	0.0833543	NaN	NaN	0.809961	0.481838	-0.00370049	NaN	0.000494569	NaN	NaN	-0.0139109	NaN	NaN	0.0620382	0.0185084
92.1	-0.0709596	0.00975074		92.1	0.331186	0.308232		92.1	0.055653	0.0334484		92.1	-0.0401162	-0.0131922		-0.00488122	NaN	NaN	NaN	0.0621456	NaN	NaN	NaN	NaN	NaN	0.0457267	NaN	NaN	NaN	-0.0288273	NaN	0.00881706	NaN	0.743597	-0.0386043	NaN	NaN	0.821706	0.67763	0.0773718	NaN	0.0743994	NaN	NaN	0.0838737	NaN	NaN	-0.0221141	0.0102995
92.2	-0.0438214	0.0105044		92.2	0.386341	0.30998		92.2	-0.0102772	0.0347228		92.2	-0.0585267	-0.0179715		-0.00494029	NaN	NaN	NaN	0.211052	NaN	NaN	NaN	NaN	NaN	0.115039	NaN	NaN	NaN	0.0844437	NaN	-0.0751331	NaN	0.737503	0.00617966	NaN	NaN	0.833148	0.799596	0.0898518	NaN	0.0410787	NaN	NaN	0.139035	NaN	NaN	-0.0345227	0.101991
92.3	0.0261728	0.0107138		92.3	0.319842	0.298144		92.3	0.0377084	0.0278026		92.3	0.0270694	-0.00979249		-0.00911591	NaN	NaN	NaN	0.0261255	NaN	NaN	NaN	NaN	NaN	0.0235365	NaN	NaN	NaN	-0.0147525	NaN	0.0534928	NaN	0.809529	-0.111286	NaN	NaN	0.723082	0.560885	0.0468999	NaN	0.130406	NaN	NaN	0.099186	NaN	NaN	NaN	-0.00533801
92.4	0.0557696	0.0214227		92.4	0.311675	0.308206		92.4	0.0363805	0.0234683		92.4	0.0248989	-0.00817892		0.0638329	NaN	NaN	NaN	0.0790826	NaN	NaN	NaN	NaN	NaN	0.00690339	NaN	NaN	NaN	0.114799	NaN	0.0518763	NaN	0.662356	0.0670977	NaN	NaN	0.801402	0.46844	0.0189963	NaN	0.0434241	NaN	NaN	0.0652322	NaN	NaN	0.0795909	0.00313248
92.5	0.0596313	0.022591		92.5	0.297696	0.302406		92.5	0.0417308	0.0238368		92.5	0.00900658	-0.00670251		0.0427646	NaN	NaN	NaN	0.0578928	NaN	NaN	NaN	NaN	NaN	0.0554804	NaN	NaN	NaN	0.141556	NaN	0.0679236	NaN	0.8002	0.122484	NaN	NaN	0.872964	0.660832	0.0871016	NaN	0.0341644	NaN	NaN	0.0727735	NaN	NaN	0.0201299	0.138786
92.6	0.00580501	0.0312255		92.6	0.2645	0.306287		92.6	0.027288	0.0172311		92.6	-0.0255158	0.00361295		-0.00819241	NaN	NaN	NaN	0.028125	0.0337293	NaN	NaN	NaN	NaN	0.0131718	NaN	NaN	NaN	0.0942441	NaN	0.0682406	NaN	0.772757	0.176919	NaN	NaN	0.767698	0.575844	0.0615184	NaN	0.0306767	NaN	NaN	0.0804764	NaN	NaN	0.0637584	-0.00286595
92.7	0.0543745	0.041031		92.7	0.138647	0.304722		92.7	0.00607299	0.0178942		92.7	0.0292023	0.0146619		0.0883665	NaN	NaN	NaN	0.120727	NaN	NaN	NaN	NaN	NaN	0.0294187	NaN	NaN	NaN	0.0983503	NaN	0.0644445	NaN	0.664654	0.152935	NaN	NaN	0.693552	0.644407	0.069426	NaN	-0.0260033	NaN	NaN	0.0127701	NaN	NaN	0.0492293	0.0108595
92.8	0.107947	0.0280064		92.8	0.369035	0.311572		92.8	-0.00654974	0.0220087		92.8	-0.0224011	0.00657643		0.0460299	NaN	NaN	NaN	0.059581	0.00535907	NaN	NaN	NaN	NaN	-0.0216832	NaN	NaN	NaN	0.0891708	NaN	-0.0260647	NaN	0.586387	0.0103649	NaN	NaN	0.760339	0.691684	0.0552237	NaN	-0.00373589	NaN	NaN	0.0284863	NaN	NaN	0.151471	0.0191083
92.9	0.00839961	0.0177274		92.9	0.302735	0.293599		92.9	0.0265244	0.0210813		92.9	-0.00393983	0.00559317		0.0354389	NaN	NaN	NaN	0.0795498	NaN	NaN	NaN	NaN	NaN	0.0595941	NaN	NaN	NaN	0.119389	NaN	0.0240992	NaN	0.696804	0.0971569	NaN	NaN	0.711255	0.704468	0.0812082	NaN	0.110978	NaN	NaN	0.0159917	NaN	NaN	0.0826496	0.096507
93	0.00675146	0.0182566		93	0.366112	0.287183		93	-0.00379863	0.0201196		93	0.0527229	0.000849588		0.019122	NaN	NaN	NaN	0.106981	NaN	NaN	NaN	NaN	NaN	0.0813988	NaN	NaN	NaN	0.0703781	NaN	0.155913	NaN	0.856524	0.121916	NaN	NaN	0.854932	0.720742	0.14416	NaN	-0.000494664	NaN	NaN	0.123122	NaN	NaN	-0.105932	0.0596136
93.1	0.0444277	0.0115568		93.1	0.372253	0.288062		93.1	-0.00430885	0.0151346		93.1	0.0409141	0.00290283		0.00596781	NaN	NaN	NaN	0.0350947	0.0933466	NaN	NaN	NaN	NaN	0.0596374	NaN	NaN	NaN	0.237731	NaN	-0.0193372	NaN	0.736211	0.144512	NaN	NaN	0.773479	0.65557	0.0961974	NaN	0.0298933	NaN	NaN	0.135967	NaN	NaN	0.0771801	0.0188293
93.2	-0.0910487	0.0168544		93.2	0.381493	0.306224		93.2	0.0747387	0.016096		93.2	-0.0457001	-0.00287377		-0.0236749	NaN	NaN	NaN	0.140032	0.139349	NaN	NaN	NaN	NaN	0.061277	NaN	NaN	NaN	0.136356	NaN	0.0959966	NaN	0.829147	0.067174	NaN	NaN	0.806529	0.49703	0.0271333	NaN	0.0442529	NaN	NaN	0.034895	NaN	NaN	NaN	-0.0152244
93.3	-0.0367415	-0.00229221		93.3	0.149921	0.290689		93.3	0.0280341	0.0199655		93.3	0.0160496	-0.00242992		0.0619724	NaN	NaN	NaN	-0.0111885	0.219223	NaN	NaN	NaN	NaN	0.0055322	NaN	NaN	NaN	0.149425	NaN	0.0619318	NaN	0.920611	0.0655922	NaN	NaN	0.750535	0.509362	0.0176124	NaN	0.149227	NaN	NaN	0.128805	NaN	NaN	NaN	0.0192667
93.4	0.0643948	0.0163365		93.4	0.239954	0.289207		93.4	0.0330756	0.0248162		93.4	-0.0336857	0.00496611		0.0414791	NaN	NaN	NaN	0.0433509	NaN	NaN	NaN	NaN	NaN	-0.0121411	NaN	NaN	NaN	0.0632706	NaN	0.0769146	NaN	0.632788	0.103166	NaN	NaN	0.776458	0.5756	0.011347	NaN	0.104213	NaN	NaN	0.0532944	NaN	NaN	-0.0206643	-0.065214
93.5	-0.0544933	0.0136088		93.5	0.272403	0.276779		93.5	-0.0175775	0.0346518		93.5	-0.00703668	-0.0043782		0.0487918	NaN	NaN	NaN	0.0364461	0.0478818	NaN	NaN	NaN	NaN	-0.0102182	NaN	NaN	NaN	0.0403811	NaN	0.0407424	NaN	0.658681	0.102335	NaN	NaN	0.790947	0.602965	0.131844	NaN	0.0294706	NaN	NaN	0.032079	NaN	NaN	0.0733341	0.0798571
93.6	0.102052	0.00677855		93.6	0.30211	0.252338		93.6	0.014726	0.0326648		93.6	-0.0227871	-0.00520495		0.122481	NaN	NaN	NaN	0.0326385	NaN	NaN	NaN	NaN	NaN	0.0785766	NaN	NaN	NaN	0.0117492	NaN	0.108538	NaN	0.58496	0.272617	NaN	NaN	0.823783	0.592701	0.00929892	NaN	0.0141568	NaN	NaN	-0.00183565	NaN	NaN	0.287043	0.0835595
93.7	-0.0643723	0.0128001		93.7	0.229219	0.227394		93.7	0.0282754	0.0251439		93.7	-0.0184064	-0.00229087		0.0343421	NaN	NaN	NaN	-0.0693184	NaN	NaN	NaN	NaN	NaN	0.111773	NaN	NaN	NaN	0.0517043	NaN	0.098888	NaN	0.652165	0.109126	NaN	NaN	0.766775	0.77617	0.0568988	NaN	0.00583832	NaN	NaN	0.0313122	NaN	NaN	0.0219816	0.0561564
93.8	0.176058	0.0166265		93.8	0.289397	0.203031		93.8	0.0701809	0.0223237		93.8	0.0626244	-0.00251152		-0.00932746	NaN	NaN	NaN	0.0277736	NaN	NaN	NaN	NaN	NaN	0.0601409	NaN	NaN	NaN	-0.0686987	NaN	0.00493149	NaN	0.830827	0.0547825	NaN	NaN	0.803924	0.695069	0.0736426	NaN	0.03364	NaN	NaN	0.0946303	NaN	NaN	0.0806782	0.0152989
93.9	-0.0177974	0.0125053		93.9	0.254257	0.201514		93.9	0.0847215	0.0290073		93.9	-0.0313759	-0.000142702		-0.00256478	NaN	NaN	NaN	0.139634	NaN	NaN	NaN	NaN	NaN	0.0782876	NaN	NaN	NaN	0.030475	NaN	0.0879212	NaN	0.902958	0.0459206	NaN	NaN	0.741367	0.605042	0.152032	NaN	0.165939	NaN	NaN	-0.0731048	NaN	NaN	0.126064	-0.0707901
94	-0.0170448	0.00145376		94	0.152289	0.204755		94	-0.022192	0.0309603		94	0.0334734	0.00529024		0.0156439	NaN	NaN	NaN	-0.0159346	NaN	NaN	NaN	NaN	NaN	-0.0244482	NaN	NaN	NaN	-0.0470481	NaN	0.0328045	NaN	0.887395	0.233716	NaN	NaN	0.780056	0.62241	0.0834107	NaN	-0.0321967	NaN	NaN	-0.00990622	NaN	NaN	0.0575278	0.0253904
94.1	-0.0368552	-0.0150884		94.1	0.156992	0.202097		94.1	0.00705073	0.0293241		94.1	-0.0194734	0.00731703		0.0635367	NaN	NaN	NaN	0.0619204	0.148222	NaN	NaN	NaN	NaN	-0.00349388	NaN	NaN	NaN	0.126693	NaN	0.14494	NaN	0.814424	0.132887	NaN	NaN	0.643235	0.595216	0.0165835	NaN	-0.000905316	NaN	NaN	0.0575104	NaN	NaN	0.0707639	0.0151496
94.2	-0.00230344	0.00172673		94.2	-0.0693414	0.204029		94.2	0.00265277	0.0261824		94.2	0.0140638	0.0149987		0.0240144	NaN	NaN	NaN	0.0437158	0.0359636	NaN	NaN	NaN	NaN	0.0308366	NaN	NaN	NaN	-0.0149946	NaN	0.160603	NaN	0.876554	0.00718664	NaN	NaN	0.875462	0.751448	0.00923032	NaN	0.0105888	NaN	NaN	0.0662052	NaN	NaN	0.134741	-0.0132032
94.3	0.0273039	-0.0135748		94.3	0.2263	0.199885		94.3	0.0932277	0.0183845		94.3	-0.0123663	0.00702383		0.116084	NaN	NaN	NaN	0.0315835	0.0906182	NaN	NaN	NaN	NaN	0.0739232	NaN	NaN	NaN	0.0939114	NaN	0.0173073	NaN	0.872261	0.0730691	NaN	NaN	0.833258	0.647844	0.107357	NaN	-0.0552658	NaN	NaN	0.0521248	NaN	NaN	-0.0597197	0.0330098
94.4	-0.153957	-0.00160636		94.4	0.301575	0.197614		94.4	0	0.00897102		94.4	0.0418598	0.0107688		0.0326525	NaN	NaN	NaN	0.072373	NaN	NaN	NaN	NaN	NaN	0.134416	NaN	NaN	NaN	0.0731965	NaN	0.0216155	NaN	0.526491	0.00800504	NaN	NaN	0.823333	0.575863	0.0579239	NaN	0.0343514	NaN	NaN	0.0457001	NaN	NaN	NaN	0.160912
94.5	-0.0468272	0.000981259		94.5	0.278187	0.210288		94.5	0	0.0114368		94.5	-0.00454595	0.00819976		0.122238	NaN	NaN	NaN	0.0214027	NaN	NaN	NaN	NaN	NaN	-0.000635775	NaN	NaN	NaN	-0.0146624	NaN	0.061107	NaN	0.633251	0.29227	NaN	NaN	0.933389	0.553935	0.0620543	NaN	-0.0252284	NaN	NaN	0.062894	NaN	NaN	-0.124552	0.00870728
94.6	0.086964	0.00170834		94.6	0.246601	0.237956		94.6	0	0.0106534		94.6	0.0507282	0.0074679		-0.0106484	NaN	NaN	NaN	0.0240208	NaN	NaN	NaN	NaN	NaN	0.0193571	NaN	NaN	NaN	0.133776	NaN	-0.0236108	NaN	0.767188	-0.0517752	NaN	NaN	0.815336	0.624696	-5.70646e-05	NaN	0.0428379	NaN	NaN	0.0324574	NaN	NaN	0.0420054	0.0636645
94.7	0.038344	-0.000909179		94.7	0.252106	0.299793		94.7	0	0.0103586		94.7	-0.00914909	0.00510135		0.0653732	NaN	NaN	NaN	-0.000444433	NaN	NaN	NaN	NaN	NaN	0.0827531	NaN	NaN	NaN	0.0509611	NaN	0.0333377	NaN	0.910744	-0.044508	NaN	NaN	0.69515	0.532862	0.104291	NaN	0.0029228	NaN	NaN	-0.0382857	NaN	NaN	0.0213554	-0.0154183
94.8	0.0899188	-0.00559363		94.8	0.233812	0.302861		94.8	0	0		94.8	0.00232925	0.00628557		-0.037992	NaN	NaN	NaN	0.0162712	0.0917546	NaN	NaN	NaN	NaN	-0.000615052	NaN	NaN	NaN	0.0666	NaN	0.0972214	NaN	0.628035	0.0303583	NaN	NaN	0.824467	0.567597	0.0745477	NaN	0.0412888	NaN	NaN	0.106619	NaN	NaN	NaN	0.116022
94.9	0.00624372	0.0164244		94.9	0.266358	0.30218		94.9	0	0		94.9	0.0103516	0.00623017		0.00181115	NaN	NaN	NaN	0.107168	NaN	NaN	NaN	NaN	NaN	0.0320975	NaN	NaN	NaN	0.148905	NaN	-0.0334023	NaN	0.566932	0.0655923	NaN	NaN	0.899441	0.625845	0.174218	NaN	0.034175	NaN	NaN	0.0383864	NaN	NaN	NaN	0.0527111
95	-0.0303115	0.0210343		95	0.406002	0.30086		95	0	0		95	-0.0260601	0.00402558		0.107451	NaN	NaN	NaN	0.0419386	NaN	NaN	NaN	NaN	NaN	0.0671863	NaN	NaN	NaN	0.000671269	NaN	-0.00948506	NaN	0.746923	0.0927541	NaN	NaN	0.935958	0.673943	0.104649	NaN	0.0145902	NaN	NaN	-0.0231187	NaN	NaN	0.0694704	0.0410095
95.1	-0.0258611	0.0175641		95.1	0.487191	0.296207		95.1	0	0		95.1	-0.00723523	0.000139865		0.0888644	NaN	NaN	NaN	0.157676	0.129563	NaN	NaN	NaN	NaN	0.0041577	NaN	NaN	NaN	0.105263	NaN	-0.0338737	NaN	0.750151	0.0594849	NaN	NaN	0.848232	0.56465	0.0257414	NaN	0.0960348	NaN	NaN	0.0148649	NaN	NaN	0.0621233	-0.00531759
95.2	-0.0148561	0.0160791		95.2	0.253914	0.296055		95.2	0	0		95.2	-0.00170829	-0.0042574		0.0511258	NaN	NaN	NaN	0.0319381	0.240975	NaN	NaN	NaN	NaN	0.102949	NaN	NaN	NaN	0.0776905	NaN	0.0222159	NaN	0.781616	0.00569841	NaN	NaN	0.801612	0.591223	0.0153925	NaN	-0.0215054	NaN	NaN	-0.0443074	NaN	NaN	0.0915763	0.0390032
95.3	0.0442053	0.00999346		95.3	0.295444	0.307576		95.3	0	0		95.3	0.0413612	0.00387853		0.0790355	NaN	NaN	NaN	0.0454596	0.0769757	NaN	NaN	NaN	NaN	0.106887	NaN	NaN	NaN	0.104763	NaN	-0.0211327	NaN	0.955694	0.179288	NaN	NaN	0.799425	0.616988	0.109799	NaN	0.0573941	NaN	NaN	0.127436	NaN	NaN	0.0870217	-0.00509349
95.4	-0.00533857	0.0178856		95.4	0.266307	0.303618		95.4	0	0		95.4	-0.0243872	0.00663492		0.0550397	NaN	NaN	NaN	0.0233543	NaN	NaN	NaN	NaN	NaN	0.0241474	NaN	NaN	NaN	0.0648637	NaN	0.072682	NaN	0.731122	0.0255488	NaN	NaN	0.775746	0.607949	-0.00102932	NaN	-0.0437154	NaN	NaN	0.064139	NaN	NaN	0.235228	0.0478539
95.5	0.0557322	0.0279347		95.5	0.204724	0.284302		95.5	0	0		95.5	0.0157567	0.0112884		0.207364	NaN	NaN	NaN	0.0493172	NaN	NaN	NaN	NaN	NaN	0.0919346	NaN	NaN	NaN	0.0348844	NaN	0.120321	NaN	0.798612	0.0335837	NaN	NaN	0.840897	0.549908	0.0861702	NaN	-0.0348622	NaN	NaN	0.0484371	NaN	NaN	-0.00553237	0.0571724
95.6	0.0249793	0.0260361		95.6	0.250739	0.260139		95.6	0	0		95.6	-0.0487244	0.0147859		0.0599074	NaN	NaN	NaN	0.0360264	NaN	NaN	NaN	NaN	NaN	0.0827808	NaN	NaN	NaN	0.12447	NaN	0.101639	NaN	0.590173	0.0636786	NaN	NaN	0.74245	0.551924	0.136079	NaN	0.0763436	NaN	NaN	-0.0846149	NaN	NaN	0.214269	0.00138619
95.7	0.0351479	0.0239629		95.7	0.337502	0.262504		95.7	0	0		95.7	0.0755526	0.0175275		0.0285009	NaN	NaN	NaN	0.0858647	-0.0524275	NaN	NaN	NaN	NaN	0.0525098	NaN	NaN	NaN	0.0931438	NaN	0.00806479	NaN	0.788586	0.18449	NaN	NaN	0.791719	0.602009	0.0834479	NaN	0.0537767	NaN	NaN	0.126543	NaN	NaN	NaN	0.0907452
95.8	0.0772727	0.0228185		95.8	0.23074	0.249672		95.8	0	0		95.8	0.035159	0.017749		0.0238952	NaN	NaN	NaN	0.0539367	0.119326	NaN	NaN	NaN	NaN	0.0514809	NaN	NaN	NaN	0.00592361	NaN	0.052084	NaN	0.766319	-0.0301092	NaN	NaN	0.798054	0.618281	0.0309531	NaN	0.0450366	NaN	NaN	0.0230153	NaN	NaN	0.0580733	0.0651135
95.9	0.0601309	0.0227724		95.9	0.232161	0.247542		95.9	0	0		95.9	0.0158209	0.0192547		0.0797566	NaN	NaN	NaN	0.0289854	NaN	NaN	NaN	NaN	NaN	-0.0482817	NaN	NaN	NaN	0.0410261	NaN	0.0421222	NaN	0.737841	0.103037	NaN	NaN	0.785361	0.476613	0.123494	NaN	0.1043	NaN	NaN	-0.0362563	NaN	NaN	0.115873	-0.0119026
96	-0.0429492	0.0222537		96	0.269719	0.253079		96	0	0		96	0.024243	0.0131034		0.140849	NaN	NaN	NaN	0.0126911	NaN	NaN	NaN	NaN	NaN	0.063998	NaN	NaN	NaN	0.0416447	NaN	-0.0319921	NaN	0.741547	0.183701	NaN	NaN	0.771737	0.446851	0.0362126	NaN	0.0178621	NaN	NaN	-0.0241413	NaN	NaN	0.118704	-0.0566494
96.1	-0.033514	0.0383221		96.1	0.275196	0.253421		96.1	0	0		96.1	0.0229656	0.0169197		-0.0575147	NaN	NaN	NaN	0.0639215	0.0940091	NaN	NaN	NaN	NaN	0.0059807	NaN	NaN	NaN	0.00189021	NaN	-0.0192065	NaN	0.804222	0.0269143	NaN	NaN	0.774909	0.703549	0.062434	NaN	0.0152433	NaN	NaN	-0.0524501	NaN	NaN	0.0738839	0.00585943
96.2	0.0339051	0.0199818		96.2	0.179957	0.245002		96.2	0	0		96.2	0.0433548	0.0126202		0.07948	NaN	NaN	NaN	0.0176991	0.179884	NaN	NaN	NaN	NaN	0.102722	NaN	NaN	NaN	0.131901	NaN	0.0630423	NaN	0.648819	0.0899546	NaN	NaN	0.857745	0.633555	-0.00071655	NaN	-0.00289266	NaN	NaN	0.11251	NaN	NaN	NaN	-0.0212385
96.3	-0.00575365	0.0127589		96.3	0.247138	0.243659		96.3	0	0		96.3	-0.0108356	0.0150155		0.0674429	NaN	NaN	NaN	0.133537	NaN	NaN	NaN	NaN	NaN	-0.000717589	NaN	NaN	NaN	-0.0527915	NaN	-0.00828886	NaN	0.60598	0.0546408	NaN	NaN	0.751015	0.592954	0.0699896	NaN	-0.0152163	NaN	NaN	0.0961846	NaN	NaN	0.0903734	-0.069078
96.4	0.0510646	-0.00257958		96.4	0.254554	0.250745		96.4	0	0		96.4	-0.0396053	0.0148837		0.0908058	NaN	NaN	NaN	0.122914	0.247877	NaN	NaN	NaN	NaN	0.0667165	NaN	NaN	NaN	-0.0315178	NaN	0.0890056	NaN	0.692287	0.0697995	NaN	NaN	0.73736	0.60968	0.0319742	NaN	0.00690469	NaN	NaN	-0.0259841	NaN	NaN	0.0458907	0.0677346
96.5	0.169595	-0.0023395		96.5	0.253823	0.246678		96.5	0	0		96.5	-0.0143781	0.00813229		-0.0169239	NaN	NaN	NaN	0.154241	0.0285412	NaN	NaN	NaN	NaN	0.0151799	NaN	NaN	NaN	0.169108	NaN	0.00670371	NaN	0.793292	0.172632	NaN	NaN	0.828566	0.732674	0.0178821	NaN	0.0917546	NaN	NaN	0.0807477	NaN	NaN	0.127458	-0.0127257
96.6	-0.129915	-0.00884546		96.6	0.261728	0.24348		96.6	0	0		96.6	0.0368578	0.00901058		0.0217073	NaN	NaN	NaN	0.0175779	0.212959	NaN	NaN	NaN	NaN	0.0494406	NaN	NaN	NaN	-0.0361823	NaN	0.0406747	NaN	0.726785	0.124542	NaN	NaN	0.842914	0.763627	0.0960672	NaN	0.0473062	NaN	NaN	-0.00523471	NaN	NaN	0.0969498	0.00645241
96.7	0.0122667	-0.0262386		96.7	0.218651	0.25927		96.7	0	0		96.7	0.0567163	0.00127819		0.109757	NaN	NaN	NaN	-0.0433132	NaN	NaN	NaN	NaN	NaN	0.10094	NaN	NaN	NaN	0.054681	NaN	0.0201237	NaN	0.686771	0.142014	NaN	NaN	0.973769	0.580569	0.0218545	NaN	-0.0171089	NaN	NaN	0.0769169	NaN	NaN	0.160817	-0.0806372
96.8	-0.0779154	-0.0307093		96.8	0.295939	0.255052		96.8	0	0		96.8	0.0146351	0.000884022		-0.0465323	NaN	NaN	NaN	0.0949363	0.00486454	NaN	NaN	NaN	NaN	-0.0390966	NaN	NaN	NaN	0.1137	NaN	-0.0175826	NaN	0.720663	-0.0303761	NaN	NaN	0.727776	0.49737	0.0773943	NaN	0.12918	NaN	NaN	0.222822	NaN	NaN	0.0705168	0.0214568
96.9	-0.0407884	-0.0417736		96.9	0.233114	0.255331		96.9	0	0		96.9	-0.0365199	-0.00122002		-0.0176514	NaN	NaN	NaN	0.0531345	-0.0197967	NaN	NaN	NaN	NaN	0.131968	NaN	NaN	NaN	0.196982	NaN	0.0561107	NaN	0.640215	0.236023	NaN	NaN	0.759458	0.628431	0.0990232	NaN	0.0796389	NaN	NaN	0.132883	NaN	NaN	0.0353133	0.0781821
97	-0.0920678	-0.0678134		97	0.246416	0.258179		97	0	0		97	0.0308702	-0.0011533		0.072735	NaN	NaN	NaN	-0.0186035	NaN	NaN	NaN	NaN	NaN	0.00317119	NaN	NaN	NaN	0.0940659	NaN	0.034279	NaN	0.619667	0.0850125	NaN	NaN	0.802045	0.680168	0.099826	NaN	-0.0609076	NaN	NaN	0.244541	NaN	NaN	0.0320903	-0.00163862
97.1	-0.122633	-0.0607195		97.1	0.322064	0.268259		97.1	0	0		97.1	-0.0262367	0.00285676		0.0280455	NaN	NaN	NaN	0.0962991	0.0295271	NaN	NaN	NaN	NaN	0.0245315	NaN	NaN	NaN	0.108237	NaN	0.0468882	NaN	0.829021	0.0874583	NaN	NaN	0.825825	0.780997	0.139822	NaN	0.0475109	NaN	NaN	0.0183391	NaN	NaN	NaN	0.0155392
97.2	-0.0459894	-0.0645743		97.2	0.209178	0.278614		97.2	0	0		97.2	-0.0143831	-0.00466295		0.0165433	NaN	NaN	NaN	0.0197326	0.231364	NaN	NaN	NaN	NaN	0.0292069	NaN	NaN	NaN	0.0337162	NaN	0.0968864	NaN	0.844287	-0.0192363	NaN	NaN	0.707539	0.689917	-0.00694327	NaN	0.0212529	NaN	NaN	0.0551667	NaN	NaN	NaN	0.0253548
97.3	-0.0485147	-0.0600084		97.3	0.257069	0.275726		97.3	0	0		97.3	-0.0585417	-0.00717146		0.0150645	NaN	NaN	NaN	0.00366124	NaN	NaN	NaN	NaN	NaN	0.0927176	NaN	NaN	NaN	0.139118	NaN	0.0230315	NaN	0.818934	0.0783538	NaN	NaN	0.797444	0.738405	0.0149883	NaN	0.0260983	NaN	NaN	0.0352784	NaN	NaN	0.123894	-0.0583665
97.4	-0.0647632	-0.0498395		97.4	0.279452	0.287879		97.4	0	0		97.4	-0.0137777	0.00152545		0.0394793	NaN	NaN	NaN	0.127266	NaN	NaN	NaN	NaN	NaN	-0.0204847	NaN	NaN	NaN	0.063525	NaN	-0.0168497	NaN	0.853565	-0.0227619	NaN	NaN	0.829748	0.639619	0.0892754	NaN	0.0513872	NaN	NaN	0.11415	NaN	NaN	0.149164	0.0352353
97.5	-0.0660702	-0.0399586		97.5	0.352447	0.300423		97.5	0	0		97.5	0.0729484	0.000965161		-0.0629566	NaN	NaN	NaN	0.00688549	0.0146382	NaN	NaN	NaN	NaN	-0.00165177	NaN	NaN	NaN	0.172956	NaN	0.0301633	NaN	0.905869	0.152493	NaN	NaN	0.820445	0.730718	0.0702559	NaN	0.0378542	NaN	NaN	0.111133	NaN	NaN	0.0786701	-0.0844537
97.6	-0.0224263	-0.019909		97.6	0.311852	0.286524		97.6	0	0		97.6	-0.010961	0.00834323		0.0253292	NaN	NaN	NaN	-0.0536022	0.249881	NaN	NaN	NaN	NaN	0.0339278	NaN	NaN	NaN	0.118525	NaN	0.00705342	NaN	0.901301	0.0916896	NaN	NaN	0.709091	0.591755	0.0224917	NaN	0.0692114	NaN	NaN	0.0293679	NaN	NaN	NaN	-0.0123418
97.7	-0.0368221	-0.0223565		97.7	0.269945	0.290872		97.7	0	0		97.7	-0.00794153	0.0159342		0.0369705	NaN	NaN	NaN	0.0834086	0.0276667	NaN	NaN	NaN	NaN	0.00497417	NaN	NaN	NaN	0.101818	NaN	0.00570925	NaN	1.01602	0.0809376	NaN	NaN	0.733245	0.610912	0.0213939	NaN	0.0834258	NaN	NaN	-0.0329289	NaN	NaN	0.0158156	-0.0321119
97.8	0.0507313	-0.0167068		97.8	0.342491	0.301874		97.8	0	0		97.8	0.0417522	0.0228553		-0.0176716	NaN	NaN	NaN	0.088608	0.0802383	NaN	NaN	NaN	NaN	0.0735752	NaN	NaN	NaN	0.178771	NaN	0.0912657	NaN	0.859646	-0.0481641	NaN	NaN	0.875004	0.661929	0.0899066	NaN	0.0751107	NaN	NaN	-0.107765	NaN	NaN	0.0819724	0.0762979
97.9	-0.00313991	-0.0161953		97.9	0.359306	0.305218		97.9	0	0		97.9	0.0258276	0.031068		0.114694	NaN	NaN	NaN	0.164783	NaN	NaN	NaN	NaN	NaN	0.119351	NaN	NaN	NaN	-0.00937091	NaN	0.00928322	NaN	0.650581	0.174308	NaN	NaN	0.755496	0.658355	0.0690243	NaN	0.0510072	NaN	NaN	0.0432986	NaN	NaN	-0.06842	0.0362952
98	0.0578131	-0.00431097		98	0.196977	0.303867		98	0	0		98	0.0401659	0.0237921		0.150946	NaN	NaN	NaN	0.0438808	0.189778	NaN	NaN	NaN	NaN	0.00256604	NaN	NaN	NaN	0.0458408	NaN	0.0181668	NaN	0.736419	0.098685	NaN	NaN	0.661336	0.451772	0.0372112	NaN	0.0119518	NaN	NaN	0.0612636	NaN	NaN	0.00826095	0.116645
98.1	-0.0680163	-0.0067556		98.1	0.24831	0.305174		98.1	0	0		98.1	0.0539354	0.0273173		0.0370799	NaN	NaN	NaN	0.0328569	0.16523	NaN	NaN	NaN	NaN	0.0981585	NaN	NaN	NaN	0.106479	NaN	-0.0693904	NaN	0.605645	0.100571	NaN	NaN	0.7846	0.754769	0.184578	NaN	0.039418	NaN	NaN	0.00262115	NaN	NaN	0.350733	0.0824511
98.2	0.00233269	0.00517943		98.2	0.356082	0.311693		98.2	0	0		98.2	0.00374892	0.0258706		0.0714744	NaN	NaN	NaN	0.0705464	0.144681	NaN	NaN	NaN	NaN	0.0186881	NaN	NaN	NaN	0.0945274	NaN	NaN	NaN	0.736633	0.0960067	NaN	NaN	0.811325	0.497973	0.0805678	NaN	0.0108515	NaN	NaN	-0.00147089	NaN	NaN	0.0972075	-0.0173775
98.3	-0.0601597	0.00955549		98.3	0.309554	0.300832		98.3	0	0		98.3	0.0601362	0.0192314		0.105518	NaN	NaN	NaN	-0.00836354	0.103175	NaN	NaN	NaN	NaN	0.0686037	NaN	NaN	NaN	0.139358	NaN	NaN	NaN	0.742203	0.0938292	NaN	NaN	0.721236	0.689455	0.0353938	NaN	-0.0100184	NaN	NaN	0.0885368	NaN	NaN	0.0195458	-0.0336014
98.4	0.0408886	0.0100321		98.4	0.340282	0.299958		98.4	0	0		98.4	0.00746556	0.0163983		0.198041	NaN	NaN	NaN	0.0846252	0.0626176	NaN	NaN	NaN	NaN	0.062871	NaN	NaN	NaN	0.100671	NaN	NaN	NaN	0.848638	-0.10195	NaN	NaN	0.789958	0.496197	-0.0136938	NaN	0.0325256	NaN	NaN	0.0529875	NaN	NaN	0.103478	-0.00523403
98.5	-0.044428	0.0122468		98.5	0.323621	0.318447		98.5	0	0		98.5	0.0207659	0.0204369		0.00612587	NaN	NaN	NaN	0.123626	NaN	NaN	NaN	NaN	NaN	0.129925	NaN	NaN	NaN	-0.00388746	NaN	NaN	NaN	0.919772	0.0619062	NaN	NaN	0.68467	0.446985	-0.0120173	NaN	0.0545148	NaN	NaN	0.034809	NaN	NaN	0.0721978	0.00567855
98.6	0.0705931	0.0222244		98.6	0.328614	0.314958		98.6	0	0		98.6	-0.0209626	0.0172863		0.0873629	NaN	NaN	NaN	0.0648049	0.0738081	NaN	NaN	NaN	NaN	0.0987032	NaN	NaN	NaN	0.0679089	NaN	NaN	NaN	0.83897	0.0872413	NaN	NaN	0.757075	0.58581	0.128561	NaN	0.00582539	NaN	NaN	0.0521481	NaN	NaN	0.0786939	0.0441955
98.7	0.0901159	0.026197		98.7	0.244744	0.301209		98.7	0	0		98.7	-0.0180003	0.0136954		0.0656659	NaN	NaN	NaN	0.0683776	NaN	NaN	NaN	NaN	NaN	-0.0064726	NaN	NaN	NaN	-0.00105675	NaN	NaN	NaN	0.734088	0.113126	NaN	NaN	0.732497	0.512652	0.102541	NaN	-0.00170959	NaN	NaN	0.0222201	NaN	NaN	-0.0475342	-0.0052574
98.8	0.00114963	0.0242538		98.8	0.351437	0.266814		98.8	0	0		98.8	0.000329795	0.00605049		0.0825413	NaN	NaN	NaN	-0.0285429	0.109424	NaN	NaN	NaN	NaN	0.101913	NaN	NaN	NaN	0.0589666	NaN	NaN	NaN	0.540589	-0.0797393	NaN	NaN	0.78763	0.711761	-0.00148428	NaN	0.0564703	NaN	NaN	-0.00993779	NaN	NaN	-0.0104801	0.0414694
98.9	0.0777451	0.0114257		98.9	0.36338	0.229005		98.9	0	0		98.9	0.0765133	0.00633199		0.16211	NaN	NaN	NaN	0.0873058	-0.106954	NaN	NaN	NaN	NaN	0.0591351	NaN	NaN	NaN	0.0331983	NaN	NaN	NaN	0.705177	0.157159	NaN	NaN	0.684218	0.688522	0.0534031	NaN	-0.0272171	NaN	NaN	-0.00155119	NaN	NaN	0.0750466	0.127954
99	0.0217824	0.0187712		99	0.216909	0.193047		99	0	0		99	0.0255799	0.00673858		0.0115272	NaN	NaN	NaN	0.0340916	0.13109	NaN	NaN	NaN	NaN	-0.0174784	NaN	NaN	NaN	0.0924984	NaN	NaN	NaN	0.562214	0.162278	NaN	NaN	0.863966	0.569605	0.0938842	NaN	0.070757	NaN	NaN	0.0852331	NaN	NaN	0.0831302	0.00816458
99.1	0.0380863	0.0228775		99.1	0.232338	0.156534		99.1	0	0		99.1	-0.0285689	0.0110748		0.125329	NaN	NaN	NaN	0.0505954	NaN	NaN	NaN	NaN	NaN	0.0433097	NaN	NaN	NaN	0.0730328	NaN	NaN	NaN	0.83817	0.0649212	NaN	NaN	0.896871	0.675262	0.00680689	NaN	0.0195635	NaN	NaN	0.0171511	NaN	NaN	0.172894	0.0422942
99.2	-0.077649	0.0145238		99.2	0	0.12934		99.2	0	0		99.2	-0.00866831	0.0147791		0.0279837	NaN	NaN	NaN	0.121903	NaN	NaN	NaN	NaN	NaN	0.0212318	NaN	NaN	NaN	0.0926013	NaN	NaN	NaN	0.770227	0.0685262	NaN	NaN	0.798104	0.698113	0.0763361	NaN	-0.0397963	NaN	NaN	0.067199	NaN	NaN	0.119745	0.0161112
99.3	-0.0745644	0.0154248		99.3	0	0.0902918		99.3	0	0		99.3	0.00999905	0.0146185		-0.0542033	NaN	NaN	NaN	0.0608028	NaN	NaN	NaN	NaN	NaN	0.0414496	NaN	NaN	NaN	0.0510332	NaN	NaN	NaN	0.806507	0.182526	NaN	NaN	0.918345	0.590999	0.107028	NaN	0.011045	NaN	NaN	0.164131	NaN	NaN	0.0588643	0.123156
99.4	0.0216818	0.00846763		99.4	0	0.0499163		99.4	0	0		99.4	0.0244252	-0.00142208		-0.0350582	NaN	NaN	NaN	0.0294369	NaN	NaN	NaN	NaN	NaN	0.084359	NaN	NaN	NaN	0.136948	NaN	NaN	NaN	0.90581	0.131286	NaN	NaN	0.682001	0.649321	0.0261226	NaN	0.0235342	NaN	NaN	0.000894813	NaN	NaN	NaN	0.0646277
99.5	0.10755	0.00645974		99.5	0	0.0258153		99.5	0	0		99.5	0.0180634	-0.00121871		0.00477308	NaN	NaN	NaN	0.0457217	0.00574539	NaN	NaN	NaN	NaN	-0.00163844	NaN	NaN	NaN	0.181521	NaN	NaN	NaN	0.719697	-0.00283986	NaN	NaN	0.785931	0.528591	0.0654038	NaN	0.0221788	NaN	NaN	0.0526999	NaN	NaN	0.00897718	0.0722606
99.6	0.0149322	0.00464303		99.6	0	0		99.6	0	0		99.6	0.0153388	0.00155187		-0.00666088	NaN	NaN	NaN	0.0487915	NaN	NaN	NaN	NaN	NaN	0.00246041	NaN	NaN	NaN	0.0393087	NaN	NaN	NaN	0.587796	-0.00881419	NaN	NaN	0.661189	0.811804	0.0712109	NaN	0.00863619	NaN	NaN	0.0375044	NaN	NaN	-0.0874406	0.0981131
99.7	0.00925859	0.0155517		99.7	0	0		99.7	0	0		99.7	-0.00111619	0.0102375		0.0832325	NaN	NaN	NaN	0.148471	0.104947	NaN	NaN	NaN	NaN	0.0371464	NaN	NaN	NaN	0.0328652	NaN	NaN	NaN	0.83759	-0.0216386	NaN	NaN	0.725057	0.757364	0.0520961	NaN	0.0460035	NaN	NaN	-0.117764	NaN	NaN	0.0227123	0.0232278
99.8	0.0151306	0.0208026		99.8	0	0		99.8	0	0		99.8	-0.0678517	0.0104792		0.0296176	NaN	NaN	NaN	0.01662	0.10834	NaN	NaN	NaN	NaN	0.0036249	NaN	NaN	NaN	0.0397565	NaN	NaN	NaN	1.01294	0.145556	NaN	NaN	0.782322	0.454482	-0.0381926	NaN	0.0210684	NaN	NaN	-0.0963481	NaN	NaN	0.0635709	0.0107618
99.9	0.0037114	0.0168703		99.9	0	0		99.9	0	0		99.9	0.0274102	0.00121283		0.0118586	NaN	NaN	NaN	0.0270298	0.190918	NaN	NaN	NaN	NaN	0.024394	NaN	NaN	NaN	0.0979458	NaN	NaN	NaN	0.843968	0.090074	NaN	NaN	0.906892	0.588198	0.0231994	NaN	0.0747605	NaN	NaN	-0.00566613	NaN	NaN	0.0830437	0.0235716
100	0.0217359	-0.0100283		100	0	0		100	0	0		100	-0.00363359	0.000794146		0.0127073	NaN	NaN	NaN	-0.0415006	0.051764	NaN	NaN	NaN	NaN	0.0232088	NaN	NaN	NaN	0.0292669	NaN	NaN	NaN	0.867578	0.26554	NaN	NaN	0.766558	0.47185	0.0529313	NaN	-0.0264377	NaN	NaN	0.049047	NaN	NaN	0.0334111	0.108492
100.1	0.0205292	-0.0132174		100.1	0	0		100.1	0	0		100.1	0.0695021	-0.00272931		0.0531796	NaN	NaN	NaN	0.00119142	0.329746	NaN	NaN	NaN	NaN	0.0460761	NaN	NaN	NaN	-0.00198713	NaN	NaN	NaN	0.820411	0.0995072	NaN	NaN	0.856763	0.538947	0.00647195	NaN	0.108416	NaN	NaN	0.0883874	NaN	NaN	0.182662	-0.0012308
100.2	-0.0273067	-0.0155384		100.2	0	0		100.2	0	0		100.2	0.0121749	0.000600241		0.0640199	NaN	NaN	NaN	0.00771789	0.378764	NaN	NaN	NaN	NaN	0.0607506	NaN	NaN	NaN	0.0308025	NaN	NaN	NaN	0.90919	0.101582	NaN	NaN	0.725092	0.575844	0.0377397	NaN	0.0815444	NaN	NaN	0.0417261	NaN	NaN	0.250176	0.0872144
100.3	-0.0137083	-0.0171722		100.3	0	0		100.3	0	0		100.3	-0.0589724	0.00949541		0.0669786	NaN	NaN	NaN	0.0353408	0.230076	NaN	NaN	NaN	NaN	0.0765612	NaN	NaN	NaN	-0.00267722	NaN	NaN	NaN	0.864651	0.134014	NaN	NaN	0.763269	0.782731	0.00012216	NaN	0.0169545	NaN	NaN	-0.0389426	NaN	NaN	0.0908261	-0.0238574
100.4	-0.134538	-0.018412		100.4	0	0		100.4	0	0		100.4	0.0142952	0.0091703		0.0918879	NaN	NaN	NaN	0.0522078	0.184982	NaN	NaN	NaN	NaN	0.0906714	NaN	NaN	NaN	0.0459203	NaN	NaN	NaN	0.775095	0.071949	NaN	NaN	0.763928	0.635093	0.0529885	NaN	0.0996146	NaN	NaN	0.175362	NaN	NaN	0.0766261	-0.0284129
100.5	-0.0137698	-0.0200602		100.5	0	0		100.5	0	0		100.5	-0.0163724	0.00593662		0.00295217	NaN	NaN	NaN	-0.0101083	0.33328	NaN	NaN	NaN	NaN	-0.017296	NaN	NaN	NaN	-0.0059517	NaN	NaN	NaN	0.580777	0.166868	NaN	NaN	0.828381	0.623314	0.0125494	NaN	0.10131	NaN	NaN	0.0196521	NaN	NaN	0.187923	-0.00262236
100.6	-0.0116302	-0.0215138		100.6	0	0		100.6	0	0		100.6	0.0288498	-0.00683314		0.00176316	NaN	NaN	NaN	0.0746292	NaN	NaN	NaN	NaN	NaN	-0.0622502	NaN	NaN	NaN	0.00906673	NaN	NaN	NaN	0.674561	0.0790727	NaN	NaN	0.818914	0.548101	0.0435095	NaN	-0.0043595	NaN	NaN	-0.117137	NaN	NaN	0.032929	-0.0268482
100.7	0.000426462	-0.0275923		100.7	0	0		100.7	0	0		100.7	0.0122049	-0.00632787		0.0984388	NaN	NaN	NaN	0.0717494	0.042261	NaN	NaN	NaN	NaN	0.0919776	NaN	NaN	NaN	0.00234245	NaN	NaN	NaN	0.767706	0.0722155	NaN	NaN	0.736339	0.844655	0.086732	NaN	-0.0385256	NaN	NaN	0.139648	NaN	NaN	0.0591828	0.00725082
100.8	-0.00744707	-0.0159224		100.8	0	0		100.8	0	0		100.8	0.0244842	0.000914677		0.0295088	NaN	NaN	NaN	0.0784546	NaN	NaN	NaN	NaN	NaN	0.169012	NaN	NaN	NaN	0.0584534	NaN	NaN	NaN	0.867344	0.166635	NaN	NaN	0.808057	0.497126	0.0607071	NaN	0.0187597	NaN	NaN	0.11875	NaN	NaN	0.103114	0.0178781
100.9	0.00690238	-0.00279801		100.9	0	0		100.9	0	0		100.9	-0.0327368	0.00022915		0.0742515	NaN	NaN	NaN	0.0230242	NaN	NaN	NaN	NaN	NaN	0.0647011	NaN	NaN	NaN	0.103579	NaN	NaN	NaN	0.830918	0.0365459	NaN	NaN	0.831865	0.617403	0.16599	NaN	0.0677018	NaN	NaN	0.0724137	NaN	NaN	0.0197618	0.019264
101	0.00744684	-0.0150262		101	0	0		101	0	0		101	-0.0454257	0.00311345		-0.0031203	NaN	NaN	NaN	-0.0127132	NaN	NaN	NaN	NaN	NaN	0.0792097	NaN	NaN	NaN	0.0557124	NaN	NaN	NaN	0.816012	0.0115969	NaN	NaN	0.777938	0.639252	0.0804159	NaN	0.0621401	NaN	NaN	0.0248216	NaN	NaN	0.0268962	-0.0187742
101.1	-0.0820129	-0.0168923		101.1	0	0		101.1	0	0		101.1	0.0167223	0.00028072		0.0291453	NaN	NaN	NaN	0.086833	NaN	NaN	NaN	NaN	NaN	0.12453	NaN	NaN	NaN	0.18662	NaN	NaN	NaN	0.765835	0.123863	NaN	NaN	0.785854	0.627378	-0.0123498	NaN	-0.0221629	NaN	NaN	0.0384569	NaN	NaN	0.180359	0.024041
101.2	0.0913206	-0.0175637		101.2	0	0		101.2	0	0		101.2	0.00621053	0.00209175		0.0208166	NaN	NaN	NaN	0.116575	0.180717	NaN	NaN	NaN	NaN	-0.006825	NaN	NaN	NaN	0.037026	NaN	NaN	NaN	0.708199	-0.0214882	NaN	NaN	0.607477	0.606559	0.0680824	NaN	-0.0222731	NaN	NaN	0.0896244	NaN	NaN	-0.000980516	0.0749295
101.3	-0.0164184	-0.0308249		101.3	0	0		101.3	0	0		101.3	0.00812543	-0.00612129		0.00658165	NaN	NaN	NaN	0.0574497	NaN	NaN	NaN	NaN	NaN	-0.0311814	NaN	NaN	NaN	0.02195	NaN	NaN	NaN	0.744982	0.189091	NaN	NaN	0.901452	0.726069	0.1039	NaN	0.0609269	NaN	NaN	0.00806903	NaN	NaN	0.158099	0.0219807
101.4	-0.123824	-0.0358104		101.4	0	0		101.4	0	0		101.4	0.00958631	-0.00388261		0.00859215	NaN	NaN	NaN	0.0907333	0.326957	NaN	NaN	NaN	NaN	0.0388161	NaN	NaN	NaN	0.0600172	NaN	NaN	NaN	0.641695	0.134993	NaN	NaN	0.833202	0.595088	0.108688	NaN	0.0188842	NaN	NaN	-0.117817	NaN	NaN	0.0276994	0.089917
101.5	-0.0284255	-0.0331775		101.5	0	0		101.5	0	0		101.5	0.00335525	0.00289162		0.0838442	NaN	NaN	NaN	0.083026	NaN	NaN	NaN	NaN	NaN	-0.0075818	NaN	NaN	NaN	0.064148	NaN	NaN	NaN	0.684776	0.00494993	NaN	NaN	0.596678	0.558613	0.0484872	NaN	-0.0343269	NaN	NaN	-0.0580217	NaN	NaN	0.0420806	-0.0443132
101.6	-0.00561528	-0.0307488		101.6	0	0		101.6	0	0		101.6	0.0285042	0.00554959		0.0448412	NaN	NaN	NaN	0.0448968	0.0209981	NaN	NaN	NaN	NaN	0.0640123	NaN	NaN	NaN	-0.01333	NaN	NaN	NaN	0.462146	0.0575456	NaN	NaN	0.820438	0.500861	0.034797	NaN	-0.0371712	NaN	NaN	-0.137608	NaN	NaN	0.100409	0.0262756
101.7	-0.126798	-0.0422052		101.7	0	0		101.7	0	0		101.7	-0.0494331	0.0128102		0.0560783	NaN	NaN	NaN	0.0266327	0.407457	NaN	NaN	NaN	NaN	0.0453506	NaN	NaN	NaN	0.171528	NaN	NaN	NaN	0.931039	0.0352147	NaN	NaN	0.760658	0.613133	0.0721985	NaN	0.010388	NaN	NaN	0.136098	NaN	NaN	0.0426006	0.000707663
101.8	-0.0379671	-0.0434883		101.8	0	0		101.8	0	0		101.8	-0.0125886	0.0164278		0.11934	NaN	NaN	NaN	0.061841	NaN	NaN	NaN	NaN	NaN	0.0745016	NaN	NaN	NaN	0.113336	NaN	NaN	NaN	0.942273	0.156283	NaN	NaN	0.657309	0.645535	-0.0167833	NaN	0.00728765	NaN	NaN	0.101514	NaN	NaN	-0.0807323	-0.0474616
101.9	0.0311424	-0.0263755		101.9	0	0		101.9	0	0		101.9	0.0155424	0.0111008		0.0337816	NaN	NaN	NaN	0.137242	NaN	NaN	NaN	NaN	NaN	0.127638	NaN	NaN	NaN	0.0528784	NaN	NaN	NaN	1.01089	0.098694	NaN	NaN	0.863464	0.560921	0.132296	NaN	0.0420043	NaN	NaN	0.256018	NaN	NaN	0.0830204	0.0525608
102	-0.0601542	-0.0197488		102	0	0		102	0	0		102	0.040644	0.0104917		-0.0236605	NaN	NaN	NaN	0.03889	NaN	NaN	NaN	NaN	NaN	0.0241739	NaN	NaN	NaN	-0.0202159	NaN	NaN	NaN	0.785475	0.246414	NaN	NaN	0.85159	0.521575	0.0265407	NaN	0.0391259	NaN	NaN	0.0478544	NaN	NaN	0.135864	-0.0116827
102.1	-0.0117871	-0.00455009		102.1	0	0		102.1	0	0		102.1	0.0715559	0.0161981		0.0149222	NaN	NaN	NaN	0.0802001	NaN	NaN	NaN	NaN	NaN	0.0767823	NaN	NaN	NaN	0.139783	NaN	NaN	NaN	0.914008	0.0715349	NaN	NaN	0.849758	0.705525	0.0497429	NaN	0.0528049	NaN	NaN	0.0551434	NaN	NaN	0.120451	0.0423108
102.2	-0.027966	0.00700931		102.2	0	0		102.2	0	0		102.2	0.0406839	0.0267397		0.00327212	NaN	NaN	NaN	0.0375182	NaN	NaN	NaN	NaN	NaN	0.0405045	NaN	NaN	-0.104738	0.0460161	NaN	NaN	NaN	0.940519	0.171556	NaN	NaN	0.746198	0.641203	0.0264675	NaN	0.0907513	NaN	NaN	0.218485	NaN	NaN	-0.0313683	0.102126
102.3	0.0301914	0.0150976		102.3	0	0		102.3	0	0		102.3	-0.0383563	0.0325388		0.0238685	NaN	NaN	NaN	0.0461361	NaN	NaN	NaN	NaN	NaN	0.0373418	NaN	NaN	NaN	0.0283421	NaN	NaN	NaN	1.01728	0.0750455	NaN	NaN	0.730372	0.640066	0.0368047	NaN	0.0378283	NaN	NaN	0.0272261	NaN	NaN	NaN	0.0763112
102.4	0.0312149	0.00674428		102.4	0	0		102.4	0	0		102.4	-0.0021272	0.0336014		0.0225654	NaN	NaN	NaN	-0.0278288	0.0501862	NaN	NaN	NaN	NaN	0.0346812	NaN	NaN	NaN	0.046671	NaN	NaN	NaN	0.92317	0.0553642	NaN	NaN	0.895947	0.636837	0.0278157	NaN	-0.00920264	NaN	NaN	0.0312653	NaN	NaN	0.223984	0.0256831
102.5	0.131173	0.0360013		102.5	0	0		102.5	0	0		102.5	0.0798621	0.0246173		0.0434177	NaN	NaN	NaN	0.073456	0.215119	NaN	NaN	NaN	NaN	0.0542215	NaN	NaN	NaN	0.000989909	NaN	NaN	NaN	0.784219	0.106256	NaN	NaN	0.716948	0.689534	-0.00726287	NaN	0.0254592	NaN	NaN	0.0665876	NaN	NaN	NaN	0.000437224
102.6	-0.0227636	0.0366845		102.6	0	0		102.6	0	0		102.6	0.0454414	0.0292314		0.0286009	NaN	NaN	NaN	0.0889472	NaN	NaN	NaN	NaN	NaN	-0.000934039	NaN	NaN	NaN	0.0748257	NaN	NaN	NaN	0.823542	0.0884136	NaN	NaN	0.760878	0.64371	0.110701	NaN	-0.036928	NaN	NaN	0.00363437	NaN	NaN	0.0329766	-0.0184013
102.7	0.034828	0.0564715		102.7	0	0		102.7	0	0		102.7	0.0396033	0.0211651		0.0636773	NaN	NaN	NaN	0.056138	0.160383	NaN	NaN	NaN	NaN	0.0665663	NaN	NaN	NaN	0.0757217	NaN	NaN	NaN	0.77097	0.0248076	NaN	NaN	0.725474	0.580529	0.0298489	NaN	0.134619	NaN	NaN	0.146995	NaN	NaN	0.102951	0.0403642
102.8	-0.0440379	0.0649401		102.8	0	0		102.8	0	0		102.8	0.0251054	0.0276844		-0.0245883	NaN	NaN	NaN	0.0528923	NaN	NaN	NaN	NaN	NaN	0.0898001	NaN	NaN	NaN	0.0963438	NaN	NaN	NaN	0.820413	0.110398	NaN	NaN	0.723941	0.793084	-0.00246511	NaN	0.0454027	NaN	NaN	0.0701912	NaN	NaN	0.0602461	-0.00663957
102.9	0.203159	0.0606845		102.9	0	0		102.9	0	0		102.9	-0.0402124	0.0219096		-0.0392087	NaN	NaN	NaN	-0.0459523	0.129017	NaN	NaN	NaN	NaN	0.0440318	NaN	NaN	NaN	0.131248	NaN	NaN	NaN	0.882773	0.0535316	NaN	NaN	0.83733	0.619285	0.0424245	NaN	0.0499069	NaN	NaN	0.0254418	NaN	NaN	0.0846452	-0.0198857
103	-0.00563882	0.0571048		103	0	0		103	0	0		103	0.113083	0.00939428		0.0249894	NaN	NaN	NaN	0.144846	NaN	NaN	NaN	NaN	NaN	0.106412	NaN	NaN	NaN	0.13693	NaN	NaN	NaN	0.851463	0.0788997	NaN	NaN	0.812987	0.540807	0.0802653	NaN	0.0915785	NaN	NaN	0.0245437	NaN	NaN	0.0979374	0.0251038
103.1	0.150117	0.0541969		103.1	0	0		103.1	0	0		103.1	-0.0319134	0.00439051		0.0102582	NaN	NaN	NaN	0.105225	0.167855	NaN	NaN	NaN	NaN	-0.0155358	NaN	NaN	NaN	0.0389117	NaN	NaN	NaN	0.745179	0.0563722	NaN	NaN	0.766093	0.667678	0.0509971	NaN	0.0740115	NaN	NaN	0.0204523	NaN	NaN	0.101503	-0.0913845
103.2	0.106409	0.0590967		103.2	0	0		103.2	0	0		103.2	0.0203178	-7.54223e-05		-0.0111154	NaN	NaN	NaN	NaN	0.0746412	NaN	NaN	NaN	NaN	0.0159587	NaN	NaN	NaN	-0.0129883	NaN	NaN	NaN	0.648572	-0.000563771	NaN	NaN	0.376112	0.595646	0.134844	NaN	0.060408	NaN	NaN	0.102536	NaN	NaN	-0.0349344	-0.00579268
103.3	-0.00708524	0.0687111		103.3	0	0		103.3	0	0		103.3	-0.0541002	0.00584747		0.0152765	NaN	NaN	NaN	NaN	0.0924485	NaN	NaN	NaN	NaN	0.0866034	NaN	NaN	NaN	0.0483566	NaN	NaN	NaN	0.657494	0.0143569	NaN	NaN	0.121886	0.671289	0.0488575	NaN	0.0636392	NaN	NaN	0.068408	NaN	NaN	NaN	0.050302
103.4	0.098955	0.0487545		103.4	0	0		103.4	0	0		103.4	-0.0327761	0.0117304		0.0154642	NaN	NaN	NaN	NaN	0.109018	NaN	NaN	NaN	NaN	0.113727	NaN	NaN	NaN	0.0170189	NaN	NaN	NaN	0.950493	0.0209225	NaN	NaN	0.542031	0.640088	0.110524	NaN	0.042863	NaN	NaN	0.101491	NaN	NaN	0.159919	0.0413684
103.5	-0.0489341	0.0593382		103.5	0	0		103.5	0	0		103.5	0.000407512	0.0022747		0.0736298	NaN	NaN	NaN	NaN	NaN	NaN	NaN	NaN	NaN	-0.000237928	NaN	NaN	NaN	0.0228971	NaN	NaN	NaN	0.70454	0.170516	NaN	NaN	0.895494	0.577951	0.0280383	NaN	-0.0106956	NaN	NaN	-0.0494098	NaN	NaN	0.0303217	0.023412
103.6	0.078926	0.0397016		103.6	0	0		103.6	0	0		103.6	-0.000590077	0.0135344		0.067472	NaN	NaN	NaN	NaN	NaN	NaN	NaN	NaN	NaN	0.0768241	NaN	NaN	NaN	0.0456398	NaN	NaN	NaN	0.905155	0.0970106	NaN	NaN	0.757201	0.546694	0.106734	NaN	0.0716638	NaN	NaN	0.103234	NaN	NaN	0.0654049	-0.00137755
103.7	0.0424919	0.035854		103.7	0	0		103.7	0	0		103.7	0.0784114	0.0104264		0.0598533	NaN	NaN	NaN	NaN	0.139452	NaN	NaN	NaN	NaN	-0.00338937	NaN	NaN	NaN	0.0638885	NaN	NaN	NaN	0.925127	0.118475	NaN	NaN	0.794159	0.623475	0.107065	NaN	-0.0213091	NaN	NaN	0.113671	NaN	NaN	NaN	-0.032412
103.8	0.0235492	0.0398413		103.8	0	0		103.8	0	0		103.8	0.012734	0.0156643		0.0210493	NaN	NaN	NaN	NaN	NaN	NaN	NaN	NaN	NaN	0.0757651	NaN	NaN	NaN	0.0210711	NaN	NaN	NaN	0.771576	0.0172346	NaN	NaN	0.733673	0.552158	0.0229609	NaN	0.0562492	NaN	NaN	-0.144488	NaN	NaN	-0.0614379	0.0532058
103.9	0.089615	0.018848		103.9	0	0		103.9	0	0		103.9	0.0279815	0.0182586		0.0454142	NaN	NaN	NaN	NaN	0.0206017	NaN	NaN	NaN	NaN	0.134845	NaN	NaN	NaN	0.0531158	NaN	NaN	NaN	0.800974	-0.00260649	NaN	NaN	0.832854	0.453138	0.116729	NaN	0.0417273	NaN	NaN	0.0687721	NaN	NaN	0.313112	0.00797551
104	-0.0266129	0.0218573		104	0	0		104	0	0		104	0.069424	0.0164089		0.0565101	NaN	NaN	NaN	NaN	NaN	NaN	NaN	NaN	NaN	-0.00185606	NaN	NaN	NaN	0.118876	NaN	NaN	NaN	0.720008	0.0799935	NaN	NaN	0.740207	0.750329	0.0945339	NaN	0.00912043	NaN	NaN	-0.0553818	NaN	NaN	NaN	0.0845354
104.1	0.0717813	0.00346609		104.1	0	0		104.1	0	0		104.1	-0.00765462	0.0162826		0.044758	NaN	NaN	NaN	NaN	NaN	NaN	NaN	NaN	NaN	0.162857	NaN	NaN	NaN	0.0636484	NaN	NaN	NaN	0.852822	0.173739	NaN	NaN	0.801149	0.634513	0.147812	NaN	-0.00207124	NaN	NaN	0.143648	NaN	NaN	0.0482276	-0.00998567
104.2	0.0288002	-0.0107135		104.2	0	0		104.2	0	0		104.2	-0.00695896	0.0159816		0.0485037	NaN	NaN	NaN	NaN	NaN	NaN	NaN	NaN	NaN	-0.0155945	NaN	NaN	NaN	0.0748256	NaN	NaN	NaN	0.826558	0.0922002	NaN	NaN	0.865311	0.555385	0.0930037	NaN	0.0200385	NaN	NaN	0.0678729	NaN	NaN	0.0998834	0.0434532
104.3	-0.0899847	-0.015975		104.3	0	0		104.3	0	0		104.3	-0.00942695	0.0108242		-0.0180483	NaN	NaN	NaN	NaN	0.0149931	NaN	NaN	NaN	NaN	0.0391291	NaN	NaN	NaN	0.147384	NaN	NaN	NaN	0.797521	0.127446	NaN	NaN	0.936392	0.598485	-0.0209188	NaN	0.00362107	NaN	NaN	0.0532646	NaN	NaN	NaN	0.024117
104.4	-0.0218507	-0.0181569		104.4	0	0		104.4	0	0		104.4	-0.0162404	0.011903		0.0349166	NaN	NaN	NaN	NaN	0.160058	NaN	NaN	NaN	NaN	0.012244	NaN	NaN	NaN	0.0625526	NaN	NaN	NaN	0.794176	0.0367057	NaN	NaN	0.823056	0.627249	0.0217531	NaN	0.011242	NaN	NaN	0.00815536	NaN	NaN	NaN	-0.00577828
104.5	-0.0865947	-0.0177799		104.5	0	0		104.5	0	0		104.5	-0.00172618	0.00515981		0.0390371	NaN	NaN	NaN	NaN	NaN	NaN	NaN	NaN	NaN	-0.00387158	NaN	NaN	NaN	-0.0486919	NaN	NaN	NaN	0.846887	0.0620841	NaN	NaN	0.812455	0.490895	0.0633515	NaN	0.0850237	NaN	NaN	0.0347756	NaN	NaN	NaN	0.114918
104.6	-0.0851247	-0.0306182		104.6	0	0		104.6	0	0		104.6	0.0757022	0.00180398		0.0511006	NaN	NaN	NaN	NaN	NaN	NaN	NaN	NaN	NaN	0.047815	NaN	NaN	NaN	0.190509	NaN	NaN	NaN	0.699156	0.21875	NaN	NaN	0.888879	0.5761	0.0251029	NaN	0.0665861	NaN	NaN	-0.0645613	NaN	NaN	NaN	0.0341982
104.7	-0.0238042	-0.0447006		104.7	0	0		104.7	0	0		104.7	-0.0336829	0.00112443		0.0432063	NaN	NaN	NaN	NaN	NaN	NaN	NaN	NaN	NaN	0.0950424	NaN	NaN	NaN	0.0835117	NaN	NaN	NaN	0.827719	0.0371126	NaN	NaN	0.760067	0.647353	-0.0124043	NaN	0.0275564	NaN	NaN	0.0739322	NaN	NaN	0.06951	0.0347774
104.8	0.069978	-0.0269697		104.8	0	0		104.8	0	0		104.8	0.0376909	-0.00268599		0.0531361	NaN	NaN	NaN	NaN	NaN	NaN	NaN	NaN	NaN	0.0224897	NaN	NaN	NaN	0.126155	NaN	NaN	NaN	0.840399	-0.00301801	NaN	NaN	0.74465	0.55233	0.0657962	NaN	0.0489748	NaN	NaN	0.0499687	NaN	NaN	0.0243425	-0.00178466
104.9	-0.0232196	-0.0227061		104.9	0	0		104.9	0	0		104.9	0.00873523	-0.00660561		0.0742762	NaN	NaN	NaN	NaN	NaN	NaN	NaN	NaN	NaN	0.0253546	NaN	NaN	NaN	0.0351492	NaN	NaN	NaN	0.828327	0.0295436	NaN	NaN	0.757848	0.581774	0.0418827	NaN	0.0373934	NaN	NaN	0.135812	NaN	NaN	NaN	0.00368033
105	-0.0437638	-0.0244686		105	0	0		105	0	0		105	-0.0378571	-0.00458213		0.0332101	NaN	NaN	NaN	NaN	0.480054	NaN	NaN	NaN	NaN	0.0990277	NaN	NaN	NaN	0.154625	NaN	NaN	NaN	0.869645	-0.00234044	NaN	NaN	0.804392	0.598957	0.040245	NaN	0.0733489	NaN	NaN	0.00653463	NaN	NaN	0.046851	0.0618004
105.1	-0.097941	-0.00894416		105.1	0	0		105.1	0	0		105.1	-0.0130749	-0.0175332		0.0390463	NaN	NaN	NaN	NaN	NaN	NaN	NaN	NaN	NaN	0.13	NaN	NaN	NaN	0.0707376	NaN	NaN	NaN	0.705251	0.00111923	NaN	NaN	0.798115	0.376118	0.113439	NaN	0.00967463	NaN	NaN	0.0835884	NaN	NaN	0.151535	-0.0351138
105.2	0.0695932	-0.00424844		105.2	0	0		105.2	0	0		105.2	-0.0437207	-0.00861471		0.0111414	NaN	NaN	NaN	NaN	0.0996766	NaN	NaN	NaN	NaN	0.039679	NaN	NaN	NaN	0.0641186	NaN	NaN	NaN	0.604776	-0.00328244	NaN	NaN	0.800147	0.479265	0.0350606	NaN	-0.00504735	NaN	NaN	0.0585399	NaN	NaN	0.343398	-0.0655372
105.3	0.0165221	-0.00153274		105.3	0	0		105.3	0	0		105.3	-0.051517	-0.012034		0.00854291	NaN	NaN	NaN	NaN	0.244917	NaN	NaN	NaN	NaN	0.044988	NaN	NaN	NaN	0.0575818	NaN	NaN	NaN	0.879309	-0.0353078	NaN	NaN	0.700193	0.540681	0.0368941	NaN	0.134909	NaN	NaN	0.0685677	NaN	NaN	0.0602075	0.106091
105.4	-0.102458	-0.00718442		105.4	0	0		105.4	0	0		105.4	0.0164851	-0.0128979		-0.00643415	NaN	NaN	NaN	NaN	0.242797	NaN	NaN	NaN	NaN	0.0847707	NaN	NaN	NaN	0.0388643	NaN	NaN	NaN	0.901371	0.210534	NaN	NaN	0.875532	0.586772	0.086017	NaN	0.0619617	NaN	NaN	-0.00926002	NaN	NaN	0.0982201	0.0233149
105.5	0.0545957	-0.00647978		105.5	0	0		105.5	0	0		105.5	-0.0408575	-0.00917906		0.0224011	NaN	NaN	NaN	NaN	0.272399	NaN	NaN	NaN	NaN	0.0270129	NaN	NaN	NaN	0.0177635	NaN	NaN	NaN	0.716551	0.0636561	NaN	NaN	0.756169	0.588346	0.252308	NaN	0.0586442	NaN	NaN	0.120577	NaN	NaN	0.170913	0.0614547
105.6	0.0184572	0.00119998		105.6	0	0		105.6	0	0		105.6	0.0465836	-0.0101551		0.0736328	NaN	NaN	NaN	NaN	NaN	NaN	NaN	NaN	NaN	0.0656496	NaN	NaN	NaN	0.0723085	NaN	NaN	NaN	0.637485	0.111977	NaN	NaN	0.824716	0.681664	0.0403458	NaN	0.111652	NaN	NaN	0.0584633	NaN	NaN	NaN	0.074624
105.7	0.0944193	-0.0180032		105.7	0	0		105.7	0	0		105.7	0.00691777	-0.00764972		0.0462958	NaN	NaN	NaN	NaN	NaN	NaN	NaN	NaN	NaN	0.106365	NaN	NaN	NaN	0.0171025	NaN	NaN	NaN	0.729699	0.157336	NaN	NaN	0.83708	0.6077	-0.00212552	NaN	-0.0110845	NaN	NaN	0.0730199	NaN	NaN	NaN	0.0718483
105.8	-0.0740846	-0.0196476		105.8	0	0		105.8	0	0		105.8	0.000959292	-0.00225407		0.00126823	NaN	NaN	NaN	NaN	NaN	NaN	NaN	NaN	NaN	0.0165947	NaN	NaN	NaN	0.0461801	NaN	NaN	NaN	0.602851	0.132504	NaN	NaN	0.840411	0.444261	-0.0250859	NaN	-0.0322379	NaN	NaN	-0.0363793	NaN	NaN	NaN	0.0317501
105.9	-0.0374221	-0.012176		105.9	0	0		105.9	0	0		105.9	-0.00438714	-0.000490776		0.029327	NaN	NaN	NaN	NaN	0.0694433	NaN	NaN	NaN	NaN	-0.00633278	NaN	NaN	NaN	0.10485	NaN	NaN	NaN	0.734719	-0.189069	NaN	NaN	0.827231	0.534897	0.141146	NaN	0.0439893	NaN	NaN	0.124786	NaN	NaN	NaN	-0.037685
106	-0.0288232	-0.0199988		106	0	0		106	0	0		106	-0.0218597	0.00406812		0.0477567	NaN	NaN	NaN	NaN	0.240154	NaN	NaN	NaN	NaN	0.0891261	NaN	NaN	NaN	0.136839	NaN	NaN	NaN	0.812454	0.0645125	NaN	NaN	0.691666	0.361516	0.136353	NaN	0.0183998	NaN	NaN	0.0229723	NaN	NaN	0.157824	0.0311156
106.1	-0.103236	-0.0198166		106.1	0	0		106.1	0	0		106.1	-0.0211719	0.00727869		-0.0195629	NaN	NaN	NaN	NaN	NaN	NaN	NaN	NaN	NaN	0.0115399	NaN	NaN	NaN	-0.024012	NaN	NaN	NaN	0.922034	0.112711	NaN	NaN	0.743014	0.660453	0.124303	NaN	0.0223999	NaN	NaN	0.133441	NaN	NaN	0.0276322	0.00466348
106.2	0.00172264	-0.0263932		106.2	0	0		106.2	0	0		106.2	-0.00295615	0.0100061		0.0110789	NaN	NaN	NaN	NaN	NaN	NaN	NaN	NaN	NaN	0.0724605	NaN	NaN	NaN	0.0912538	NaN	NaN	NaN	0.813281	0.0715186	NaN	NaN	0.758397	0.422022	0.0579982	NaN	-0.0263315	NaN	NaN	0.0880473	NaN	NaN	0.140379	0.0222295
106.3	-0.0352131	-0.0145045		106.3	0	0		106.3	0	0		106.3	0.0323548	0.00805711		0.0220716	NaN	NaN	NaN	NaN	NaN	NaN	NaN	NaN	NaN	0.0912621	NaN	NaN	NaN	-0.0430153	NaN	NaN	NaN	0.843155	-0.010417	NaN	NaN	0.529332	0.546335	0.0649206	NaN	0.0852106	NaN	NaN	0.00258513	NaN	NaN	NaN	0.0238079
106.4	-0.0158096	-0.0191887		106.4	0	0		106.4	0	0		106.4	0.000172567	0.011441		0.0620593	NaN	NaN	NaN	NaN	NaN	NaN	NaN	NaN	NaN	0.096711	NaN	NaN	NaN	0.104458	NaN	NaN	NaN	0.877864	0.0813659	NaN	NaN	0.775271	0.59722	-0.0426775	NaN	0.080178	NaN	NaN	0.0720532	NaN	NaN	NaN	-0.0264984
[truncated: 1,937 more rows]
[truncated: 523 more columns]

## Sheet: Figure 6
6c Number of TTAGGT Foci Per Nucleus																	6d TTAGGT Sum Intensity												6e Relative Cell Number						6f Nuclear Area (ROI Area [µm²])
[truncated: 4,075 more rows]

[truncated: 8 more sheets: Figure 7, SI Figure 1, SI Figure 2, SI Figure 3, SI Figure 4, SI Figure 5, SI Figure 6, SI Figure 7]
